# Supplementary material for: Resolving endogenous protein organization in cells with nanometer resolution
Source: Nat Commun. 2026 Jul 29;17:7583. doi: 10.1038/s41467-026-76146-7 (PMC13421506; doi:10.1038/s41467-026-76146-7)
Supplement: Supplementary file 4 — Source Data [file 41467_2026_76146_MOESM4_ESM.xlsx]

## Sheet: Fig. 2g
Autocorrelation function			Distance	Average	ROI 1	ROI 2	Random
		0	0.125	2.5	1.4	0.6	0.2
		1	0.25	2.46909	1.38228	0.592645	0.197524
		2	0.375	2.3789	1.33127	0.571118	0.19039
		3	0.5	2.23592	1.25065	0.536966	0.179111
		4	0.625	2.05009	1.14602	0.492566	0.164469
		5	0.75	1.83366	1.0243	0.440846	0.147429
		6	0.875	1.59985	0.892927	0.384974	0.12903
		7	1	1.36157	0.759153	0.32804	0.110285
		8	1.125	1.13025	0.629397	0.272785	0.0920907
		9	1.25	0.915046	0.508796	0.221412	0.0751643
		10	1.375	0.722422	0.400973	0.175477	0.0600111
		11	1.5	0.556078	0.308003	0.135876	0.0469196
		12	1.625	0.417209	0.230558	0.102905	0.0359815
		13	1.75	0.304971	0.16817	0.0763731	0.0271291
		14	1.875	0.217052	0.119548	0.055732	0.0201799
		15	2	0.150256	0.0829007	0.040218	0.0148825
		16	2.125	0.101015	0.0562259	0.0289721	0.0109569
		17	2.25	0.0657905	0.0375278	0.0211353	0.00812591
		18	2.375	0.0413506	0.0249719	0.0159148	0.00613714
		19	2.5	0.0249247	0.0169709	0.0126212	0.0047747
		20	2.625	0.0142594	0.0122163	0.0106841	0.00386377
		21	2.75	0.00760415	0.00967323	0.00965116	0.0032693
		22	2.875	0.003653	0.00855155	0.00917736	0.00289132
		23	3	0.00146763	0.00826832	0.00901054	0.00265869
		24	3.125	0.000396564	0.00840803	0.00897557	0.00252257
		25	3.25	2.14895e-06	0.00868701	0.0089598	0.00245043
		26	3.375	0	0.00892371	0.00890024	0.00242113
		27	3.5	0.000211922	0.00901464	0.00877241	0.00242101
		28	3.625	0.000531173	0.00891507	0.00858052	0.00244116
		29	3.75	0.000897823	0.00862324	0.00834831	0.00247543
		30	3.875	0.00128178	0.008167	0.00811067	0.00251922
		31	4	0.00167139	0.00759241	0.00790579	0.00256876
		32	4.125	0.00206593	0.00695412	0.0077684	0.00262077
		33	4.25	0.00247088	0.00630761	0.00772442	0.00267226
		34	4.375	0.00289502	0.00570335	0.00778737	0.00272059
		35	4.5	0.00334893	0.00518312	0.00795699	0.00276354
		36	4.625	0.00384421	0.00477817	0.00822003	0.00279935
		37	4.75	0.00439324	0.00450906	0.00855292	0.00282688
		38	4.875	0.00500908	0.00438674	0.00892598	0.00284559
		39	5	0.00570521	0.00441454	0.00930837	0.00285559
		40	5.125	0.00649512	0.00459057	0.00967304	0.00285756
		41	5.25	0.00739161	0.00491017	0.010001	0.00285267
		42	5.375	0.00840581	0.00536828	0.0102843	0.00284243
		43	5.5	0.00954612	0.00596116	0.0105273	0.0028285
		44	5.625	0.0108173	0.00668756	0.0107459	0.00281256
		45	5.75	0.0122194	0.00754895	0.0109664	0.00279609
		46	5.875	0.0137475	0.00854876	0.0112212	0.00278035
		47	6	0.0153914	0.00969073	0.0115464	0.0027662
		48	6.125	0.0171357	0.0109766	0.0119767	0.00275419
		49	6.25	0.0189607	0.0124034	0.0125425	0.0027445
		50	6.375	0.0208428	0.0139611	0.0132663	0.00273708
		51	6.5	0.0227561	0.0156304	0.0141608	0.00273166
		52	6.625	0.0246732	0.0173829	0.0152263	0.00272787
		53	6.75	0.026567	0.0191815	0.0164506	0.00272531
		54	6.875	0.028412	0.020983	0.0178083	0.00272355
		55	7	0.0301854	0.022742	0.0192627	0.00272223
		56	7.125	0.0318684	0.0244152	0.0207671	0.00272102
		57	7.25	0.0334466	0.0259656	0.0222692	0.00271961
		58	7.375	0.03491	0.027366	0.0237142	0.00271774
		59	7.5	0.0362527	0.0286001	0.0250506	0.00271517
		60	7.625	0.0374718	0.0296624	0.0262335	0.0027117
		61	7.75	0.0385657	0.0305554	0.0272292	0.00270716
		62	7.875	0.0395326	0.0312849	0.0280162	0.00270147
		63	8	0.0403696	0.0318558	0.028586	0.00269464
		64	8.125	0.0410715	0.0322667	0.0289407	0.00268677
		65	8.25	0.0416318	0.0325076	0.0290901	0.00267806
		66	8.375	0.0420438	0.032559	0.0290478	0.0026688
		67	8.5	0.0423033	0.0323938	0.0288277	0.00265935
		68	8.625	0.0424114	0.0319815	0.0284415	0.00265006
		69	8.75	0.0423774	0.0312943	0.0278981	0.00264127
		70	8.875	0.0422203	0.0303134	0.027205	0.00263329
		71	9	0.0419698	0.0290342	0.0263715	0.0026264
		72	9.125	0.0416652	0.0274709	0.0254117	0.00262081
		73	9.25	0.0413518	0.0256574	0.024349	0.00261675
		74	9.375	0.0410775	0.0236469	0.0232185	0.00261444
		75	9.5	0.040888	0.0215086	0.0220674	0.00261412
		76	9.625	0.0408224	0.0193232	0.0209542	0.00261604
		77	9.75	0.0409107	0.0171776	0.0199449	0.00262047
		78	9.875	0.0411718	0.0151592	0.0191077	0.00262764
		79	10	0.0416153	0.0133517	0.0185066	0.00263773
		80	10.125	0.0422427	0.0118308	0.0181954	0.0026508
		81	10.25	0.0430514	0.0106615	0.0182121	0.00266676
		82	10.375	0.0440374	0.00989657	0.0185748	0.00268538
		83	10.5	0.0451976	0.00957505	0.0192804	0.00270621
		84	10.625	0.0465304	0.00972141	0.0203044	0.00272869
		85	10.75	0.0480343	0.0103446	0.0216037	0.0027521
		86	10.875	0.0497044	0.0114372	0.0231204	0.0027757
		87	11	0.0515283	0.0129741	0.0247874	0.00279872
		88	11.125	0.0534813	0.014912	0.0265334	0.00282048
		89	11.25	0.0555232	0.0171894	0.0282889	0.0028404
		90	11.375	0.0575969	0.0197269	0.029991	0.00285803
		91	11.5	0.0596293	0.02243	0.0315863	0.00287307
		92	11.625	0.0615358	0.0251933	0.0330334	0.00288536
		93	11.75	0.063227	0.0279053	0.0343029	0.00289481
		94	11.875	0.0646168	0.0304557	0.0353768	0.00290145
		95	12	0.0656322	0.0327425	0.0362461	0.00290537
		96	12.125	0.0662212	0.0346788	0.0369081	0.00290672
		97	12.25	0.0663595	0.036199	0.0373641	0.00290573
		98	12.375	0.0660543	0.0372629	0.0376168	0.00290273
		99	12.5	0.0653453	0.0378579	0.0376692	0.00289818
		100	12.625	0.0643012	0.0379989	0.0375237	0.00289261
		101	12.75	0.0630147	0.0377255	0.037183	0.00288671
		102	12.875	0.0615936	0.0370978	0.0366506	0.00288117
		103	13	0.0601523	0.0361908	0.0359327	0.00287675
		104	13.125	0.0588014	0.035088	0.0350397	0.00287413
		105	13.25	0.0576389	0.0338753	0.0339872	0.00287386
		106	13.375	0.0567431	0.0326355	0.0327975	0.00287632
		107	13.5	0.0561673	0.0314433	0.0314999	0.00288166
		108	13.625	0.0559378	0.0303626	0.0301308	0.00288973
		109	13.75	0.0560541	0.0294443	0.0287333	0.00290013
		110	13.875	0.0564922	0.0287261	0.0273563	0.00291215
		111	14	0.0572093	0.0282326	0.0260529	0.00292487
		112	14.125	0.0581504	0.027977	0.0248775	0.0029372
		113	14.25	0.0592551	0.0279619	0.0238834	0.00294799
		114	14.375	0.0604639	0.0281818	0.0231189	0.0029561
		115	14.5	0.0617235	0.0286235	0.022624	0.00296056
		116	14.625	0.0629904	0.029268	0.0224262	0.00296063
		117	14.75	0.0642334	0.0300908	0.0225381	0.00295589
		118	14.875	0.0654329	0.0310623	0.0229556	0.00294625
		119	15	0.0665795	0.0321488	0.023657	0.00293197
		120	15.125	0.0676714	0.0333124	0.0246044	0.00291361
		121	15.25	0.0687104	0.0345119	0.0257459	0.0028919
		122	15.375	0.0696986	0.0357035	0.0270196	0.00286764
		123	15.5	0.0706352	0.0368417	0.0283575	0.00284161
		124	15.625	0.0715141	0.0378808	0.0296904	0.00281441
		125	15.75	0.0723223	0.0387763	0.0309526	0.00278642
		126	15.875	0.0730408	0.0394875	0.0320859	0.00275775
		127	16	0.0736452	0.0399793	0.0330425	0.00272825
		128	16.125	0.0741084	0.0402258	0.0337873	0.0026976
		129	16.25	0.0744033	0.0402122	0.0342988	0.00266541
		130	16.375	0.0745063	0.0399368	0.0345686	0.00263134
		131	16.5	0.0743997	0.0394113	0.0346003	0.00259521
		132	16.625	0.0740741	0.0386595	0.0344075	0.00255714
		133	16.75	0.0735295	0.0377132	0.0340109	0.00251758
		134	16.875	0.072776	0.0366077	0.033436	0.00247731
		135	17	0.0718327	0.035376	0.0327097	0.00243741
		136	17.125	0.0707272	0.0340429	0.0318593	0.00239915
		137	17.25	0.0694943	0.0326221	0.0309103	0.00236386
		138	17.375	0.0681743	0.0311147	0.0298871	0.00233273
		139	17.5	0.0668119	0.029511	0.0288129	0.00230675
		140	17.625	0.0654544	0.0277963	0.0277111	0.00228656
		141	17.75	0.0641511	0.0259576	0.0266071	0.00227238
		142	17.875	0.0629507	0.0239919	0.0255291	0.00226408
		143	18	0.0619004	0.0219144	0.0245091	0.00226117
		144	18.125	0.061043	0.0197634	0.0235823	0.00226297
		145	18.25	0.0604151	0.0176029	0.0227861	0.00226873
		146	18.375	0.0600442	0.0155211	0.0221573	0.00227776
		147	18.5	0.0599462	0.0136245	0.0217292	0.00228957
		148	18.625	0.0601238	0.012029	0.0215286	0.00230391
		149	18.75	0.0605653	0.0108485	0.0215723	0.00232082
		150	18.875	0.0612439	0.010184	0.0218649	0.00234056
		151	19	0.0621196	0.0101126	0.0223975	0.00236352
		152	19.125	0.0631417	0.0106794	0.0231474	0.00239012
		153	19.25	0.0642524	0.0118936	0.0240792	0.00242063
		154	19.375	0.0653923	0.0137272	0.0251465	0.00245515
		155	19.5	0.0665057	0.0161188	0.0262946	0.00249345
		156	19.625	0.0675462	0.0189799	0.0274642	0.00253504
		157	19.75	0.0684813	0.0222033	0.0285943	0.00257915
		158	19.875	0.0692951	0.0256726	0.0296265	0.00262486
		159	20	0.0699892	0.0292708	0.0305079	0.00267116

## Sheet: Fig. 3f
Cluster number		AP2	Clathrin
DBSCAN min = 3, eps = 20		24	52
		11	32
		16	38
		17	53
		10	38
		14	49
		9	35
		10	42
		23	66
		12	58
		10	28
		6	46
		9	34
		8	31
		8	27
		13	34
		20	32
		13	41
		15	43
		17	28
		8	24
		13	37
		24	54
		8	42
		14	34
		9	30
		7	38
		10	40
		7	23
		15	16
		4	13
		10	54
		10	28
		12	47
		8	36
		12	42
		11	54
		10	33
		9	33
		22	43
		8	40
		9	26

## Sheet: Fig. 4c
Feret's diameter [µm]		Munc13-1 state IV	RIM state IV	RIM state II	Munc13-1 state III	RIM state III
across all three conditions		0.44	0.529	0.364	0.601	0.617
(PMA, untreated, DMSO)		0.44	0.444	0.415	0.597	0.651
		0.404	0.451	0.462	0.867	0.761
		0.487	0.427	0.434	0.593	0.607
		0.387	0.45	0.344	0.803	0.603
		0.438	0.411	0.389	0.528	0.607
		0.389	0.391	0.377	0.663	0.524
		0.481	0.414	0.46	0.707	0.86
		0.454	0.484	0.515	0.718	0.641
		0.522	0.504	0.386	0.608	0.76
		0.462	0.535	0.424	0.616	0.855
		0.474	0.514	0.411	0.593	0.586
		0.386	0.428	0.454	0.604	0.624
		0.396	0.428	0.383	0.697	0.604
		0.458	0.508	0.49	0.643	0.725
		0.511	0.53	0.43	0.838	0.808
		0.411	0.536	0.492	0.592	0.602
		0.397	0.408	0.364	0.736	0.738
		0.503	0.534	0.523	0.787	0.539
		0.502	0.563	0.506	0.595	0.707
		0.455	0.455	0.366	0.534	0.676
		0.413	0.384	0.491	0.771	0.663
		0.38	0.436		0.744	0.582
		0.398	0.368		0.566	0.418
		0.464	0.47		0.634	0.59
		0.456	0.439		0.556	0.618
		0.443	0.504
		0.434	0.547
		0.342	0.332
		0.37	0.398
		0.33	0.448
		0.288	0.307
		0.274	0.434
		0.328	0.315
		0.377	0.437
		0.368	0.361
		0.328	0.478
		0.347	0.356
		0.403	0.41
		0.339	0.377
		0.276	0.385
		0.31	0.285
		0.305	0.397

## Sheet: Fig. 4d
Feret's diameter [µm]		Munc13-1_PMA	Munc13-1_untreated	Munc13-1_DMSO	RIM_PMA	RIM_untreated	RIM_DMSO
state IV		0.44	0.413	0.411	0.529	0.384	0.536
		0.44	0.38	0.397	0.444	0.436	0.408
		0.404	0.398	0.503	0.451	0.368	0.534
		0.487	0.464	0.502	0.427	0.47	0.563
		0.387	0.456	0.455	0.45	0.439	0.455
		0.438	0.443	0.377	0.411	0.504	0.437
		0.389	0.434	0.368	0.391	0.547	0.361
		0.481	0.339	0.328	0.414	0.377	0.478
		0.454	0.276	0.347	0.484	0.385	0.356
		0.522	0.31	0.403	0.504	0.285	0.41
		0.462	0.305		0.535	0.397
		0.474			0.514
		0.386			0.428
		0.396			0.428
		0.458			0.508
		0.511			0.53
		0.342			0.332
		0.37			0.398
		0.33			0.448
		0.288			0.307
		0.274			0.434
		0.328			0.315

## Sheet: Supplementary Fig. 1e
Expansion factor		TREx denaturation	dTREx denaturation	dTREx denaturation + 45 min prot K	dTREx denaturation + 2h prot K
		6.86167	7.58541	7.38971	8.86411
		6.82249	8.07692	8.26118	8.59301
		6.3101	7.60239	8.19555	8.16159
		6.54569	7.94329	7.65412	9.49819
		7.08254	7.24566	7.58838	8.1522
		7.22306	7.86604	8.05853	7.92879
		6.54013	7.28323	7.45611	8.60475
		6.97997	7.28553	7.61561	8.70216
		7.22577	7.2235	7.28659	9.31737
		6.97636	6.64699	7.51747	8.21516
		6.59414	7.46405	7.52835	7.9137
		7.16577	7.70037	7.39674	6.9709
		7.18161	7.40947	7.12625	8.77325
		6.82781	8.08126	7.67366	8.09452
		7.19594	8.26826	7.56112	7.36241
		7.67907	7.59209	7.77766	9.30841
		6.6392	7.86338	7.4026	8.04233
		6.79388	7.7664	7.37603	8.76452
		6.92084	7.39568	8.0189	8.31779
		6.27181	8.0774	7.56531	8.96782

## Sheet: Supplementary Fig. 1f
CCP diameter [µm]		TREx denaturation	dTREx denaturation	dTREx 45 min prot K	dTREx 2h prot K
		0.475	0.466	1.75	1.189
		0.509	0.458	1.358	0.749
		0.319	0.331	1.078	1.076
		0.433	0.466	1.198	0.945
		0.363	0.342	1.588	1.107
		0.433	0.387	1.107	0.713
		0.343	0.338	0.809	1.246
		0.389	0.357	1.478	1.309
		0.356	0.32	0.875	1.458
		0.461	0.356	0.769	0.933
		0.354	0.462	0.85	1.09
		0.302	0.482	0.67	1.125
		0.347	0.395	0.667	1.323
		0.416	0.329	1.295	1.238
		0.298	0.474	1.255	1.009
		0.363	0.443	1.373	1.204
		0.303	0.313	1.588	1.216
		0.304	0.348	1.192	1.009
		0.422	0.366	1.397	1.184
		0.376	0.391	1.294	1.344
		0.426	0.351	0.856	1.601
		0.431	0.534	0.916	1.014
		0.363	0.458	1.35	0.966
		0.32	0.385	1.169	1.305
		0.453	0.411	1.18	1.278
		0.331	0.387	1.344	1.233
		0.475	0.361	1.153	1.183
		0.419	0.427	1.217	0.953
		0.343	0.423	1.032	1.078
		0.354	0.503	0.944	1.65
		0.335	0.407	1.194	1.275
		0.308	0.498	1.046	1.182
		0.331	0.366	1.002	1.222
		0.406	0.424	1.038	1.267
		0.364	0.447	0.796	0.839
		0.367	0.477	0.999	1.38
		0.323	0.404	0.773	1.376
		0.373	0.407	0.705	1.053
		0.359	0.439	0.813	1.257
		0.308	0.472	1.336	1.473
		0.396	0.456	0.801	1.159
		0.554	0.398	0.909	1.332
		0.359	0.383	1.199	1.037
		0.289	0.465	0.976	0.981
		0.314	0.395	1.351	1.138
		0.461	0.335	1.133	1.15
		0.365	0.371	0.953	1.301
		0.289	0.424	0.97	1.242
		0.538	0.373	0.969	0.954
		0.419	0.357	0.99	0.719
		0.474		1.035	1.702
		0.442		1.071	0.81
		0.484		0.912	1.034
		0.544		1.164	0.865
		0.423		1.124	0.73
		0.503		1.726	1.021
		0.428		1.671	0.949
		0.515		1.662	1.64
		0.459		1.117	1.567
		0.386		0.72	1.345
		0.399		1.342	1.495
		0.296		0.77	1.006
		0.507		0.997	1.271
		0.375		0.844	0.939
		0.394		1.098	1.025
		0.368		0.86	1.213
		0.404		1.142	1.472
		0.284		1.354	1.085
		0.414		1.431	1.278
		0.304		1.072	1.002
		0.321		1.306	1.634
		0.292		0.828	1.442
		0.295		1.609	1.168
		0.309		1.078	1.183
		0.42		1.406	0.904
				1.198	0.984
				1.081	0.993
				1.007	1.032
				1.216	1.72
				1.064	1.501
				1.662	1.504
				1.026
				1.337
				1.083
				1.209
				0.973
				1.132
				1.131
				1.107
				1.294
				1.216
				0.935
				1.383
				1.541

## Sheet: Supplementary Fig. 1g
g Line profile tubulin	TREx denaturation	raw		normalized to [0,1] and centered				dTREx denaturation	raw		normalized to [0,1] and centered				dTREx 45 min prot K	raw		normalized to [0,1] and centered				dTREx 2 h prot K	raw		normalized to [0,1] and centered
	number of profiles: 273	x	y	x	y			number of profiles: 494	x	y	x	y			number of profiles: 381	x	y	x	y			number of profiles: 558	x	y	x	y
		0	7.32234	-1498	0.00653				0	23.5668	-1531	0.03871				0	19.7533	-1474	0.00287				0	36.2581	-1514	0.02572
		1	7.337	-1497	0.00654				1	23.5567	-1530	0.03869				1	19.7165	-1473	0.00283				1	36.2401	-1513	0.0257
		2	7.31868	-1496	0.00652				2	23.5587	-1529	0.03869				2	19.6798	-1472	0.00279				2	36.2043	-1512	0.02565
		3	7.337	-1495	0.00654				3	23.5385	-1528	0.03864				3	19.6877	-1471	0.0028				3	36.1738	-1511	0.02561
		4	7.35897	-1494	0.00657				4	23.5405	-1527	0.03864				4	19.664	-1470	0.00277				4	36.129	-1510	0.02556
		5	7.34066	-1493	0.00655				5	23.5182	-1526	0.03858				5	19.6457	-1469	0.00275				5	36.0932	-1509	0.02551
		6	7.35897	-1492	0.00657				6	23.5162	-1525	0.03858				6	19.6273	-1468	0.00273				6	36.0538	-1508	0.02546
		7	7.37363	-1491	0.00659				7	23.5081	-1524	0.03856				7	19.6168	-1467	0.00272				7	36.0233	-1507	0.02542
		8	7.36264	-1490	0.00657				8	23.4919	-1523	0.03851				8	19.5827	-1466	0.00268				8	36.0125	-1506	0.0254
		9	7.35897	-1489	0.00657				9	23.5	-1522	0.03853				9	19.5486	-1465	0.00264				9	35.9803	-1505	0.02536
		10	7.36264	-1488	0.00657				10	23.4919	-1521	0.03851				10	19.5223	-1464	0.00261				10	35.9373	-1504	0.02531
		11	7.38462	-1487	0.0066				11	23.4858	-1520	0.03849				11	19.5039	-1463	0.00259				11	35.9014	-1503	0.02526
		12	7.37729	-1486	0.00659				12	23.4919	-1519	0.03851				12	19.4908	-1462	0.00257				12	35.8656	-1502	0.02522
		13	7.38462	-1485	0.0066				13	23.5061	-1518	0.03855				13	19.6877	-1461	0.0028				13	35.8297	-1501	0.02517
		14	7.39927	-1484	0.00661				14	23.4899	-1517	0.03851				14	19.685	-1460	0.0028				14	35.8082	-1500	0.02514
		15	7.41026	-1483	0.00663				15	23.4899	-1516	0.03851				15	19.6509	-1459	0.00276				15	35.776	-1499	0.0251
		16	7.40293	-1482	0.00662				16	23.4798	-1515	0.03848				16	19.6325	-1458	0.00273				16	35.7527	-1498	0.02507
		17	7.39927	-1481	0.00661				17	23.4676	-1514	0.03845				17	19.6352	-1457	0.00274				17	35.7043	-1497	0.02501
		18	7.41392	-1480	0.00663				18	23.4676	-1513	0.03845				18	19.6089	-1456	0.00271				18	35.6703	-1496	0.02496
		19	7.42491	-1479	0.00664				19	23.4433	-1512	0.03838				19	19.5827	-1455	0.00268				19	35.6398	-1495	0.02492
		20	7.42857	-1478	0.00665				20	23.4453	-1511	0.03839				20	19.5748	-1454	0.00267				20	35.5896	-1494	0.02486
		21	7.42491	-1477	0.00664				21	23.4393	-1510	0.03837				21	19.5695	-1453	0.00266				21	35.5609	-1493	0.02482
		22	7.4359	-1476	0.00666				22	23.4433	-1509	0.03838				22	19.5512	-1452	0.00264				22	35.5466	-1492	0.0248
		23	7.45421	-1475	0.00668				23	23.4291	-1508	0.03834				23	19.5512	-1451	0.00264				23	35.5018	-1491	0.02475
		24	7.44689	-1474	0.00667				24	23.4433	-1507	0.03838				24	19.5354	-1450	0.00262				24	35.4749	-1490	0.02471
		25	7.45055	-1473	0.00667				25	23.4393	-1506	0.03837				25	19.5354	-1449	0.00262				25	35.4265	-1489	0.02465
		26	7.45421	-1472	0.00668				26	23.4352	-1505	0.03836				26	19.5039	-1448	0.00259				26	35.3566	-1488	0.02456
		27	7.4652	-1471	0.00669				27	23.4332	-1504	0.03835				27	19.4829	-1447	0.00256				27	35.3531	-1487	0.02455
		28	7.47253	-1470	0.0067				28	23.4433	-1503	0.03838				28	19.4803	-1446	0.00256				28	35.3172	-1486	0.02451
		29	7.46886	-1469	0.00669				29	23.4494	-1502	0.0384				29	19.4436	-1445	0.00252				29	35.2831	-1485	0.02446
		30	7.50183	-1468	0.00673				30	23.4514	-1501	0.0384				30	19.4252	-1444	0.00249				30	35.2455	-1484	0.02442
		31	7.49451	-1467	0.00672				31	23.4737	-1500	0.03846				31	19.4226	-1443	0.00249				31	35.215	-1483	0.02438
		32	7.49817	-1466	0.00673				32	23.4858	-1499	0.03849				32	19.42	-1442	0.00249				32	35.1971	-1482	0.02435
		33	7.50916	-1465	0.00674				33	23.502	-1498	0.03854				33	19.3911	-1441	0.00245				33	35.1667	-1481	0.02431
		34	7.52381	-1464	0.00675				34	23.496	-1497	0.03852				34	19.3727	-1440	0.00243				34	35.1201	-1480	0.02425
		35	7.53846	-1463	0.00677				35	23.4939	-1496	0.03852				35	19.3727	-1439	0.00243				35	35.0806	-1479	0.0242
		36	7.5348	-1462	0.00677				36	23.5182	-1495	0.03858				36	19.3648	-1438	0.00242				36	35.0412	-1478	0.02415
		37	7.5348	-1461	0.00677				37	23.5304	-1494	0.03862				37	19.3438	-1437	0.0024				37	35.0018	-1477	0.0241
		38	7.56777	-1460	0.0068				38	23.5445	-1493	0.03865				38	19.3228	-1436	0.00238				38	34.9821	-1476	0.02408
		39	7.55678	-1459	0.00679				39	23.5223	-1492	0.03859				39	19.3097	-1435	0.00236				39	34.9534	-1475	0.02404
		40	7.56044	-1458	0.0068				40	23.5182	-1491	0.03858				40	19.3045	-1434	0.00235				40	34.9086	-1474	0.02398
		41	7.58974	-1457	0.00683				41	23.5304	-1490	0.03862				41	19.2887	-1433	0.00234				41	34.8835	-1473	0.02395
		42	7.58242	-1456	0.00682				42	23.5466	-1489	0.03866				42	19.2782	-1432	0.00232				42	34.8495	-1472	0.0239
		43	7.58242	-1455	0.00682				43	23.5486	-1488	0.03866				43	19.2625	-1431	0.00231				43	34.8064	-1471	0.02385
		44	7.60806	-1454	0.00685				44	23.5749	-1487	0.03874				44	19.2467	-1430	0.00229				44	34.7831	-1470	0.02382
		45	7.61905	-1453	0.00686				45	23.5769	-1486	0.03874				45	19.2231	-1429	0.00226				45	34.7312	-1469	0.02375
		46	7.61538	-1452	0.00686				46	23.6012	-1485	0.03881				46	19.2178	-1428	0.00225				46	34.6882	-1468	0.0237
		47	7.63736	-1451	0.00688				47	23.6113	-1484	0.03883				47	19.1837	-1427	0.00221				47	34.6667	-1467	0.02367
		48	7.65934	-1450	0.00691				48	23.6356	-1483	0.0389				48	19.1785	-1426	0.00221				48	34.638	-1466	0.02363
		49	7.66667	-1449	0.00692				49	23.6295	-1482	0.03888				49	19.168	-1425	0.0022				49	34.6022	-1465	0.02358
		50	7.66667	-1448	0.00692				50	23.6478	-1481	0.03893				50	19.168	-1424	0.0022				50	34.5735	-1464	0.02355
		51	7.66667	-1447	0.00692				51	23.6721	-1480	0.039				51	19.1365	-1423	0.00216				51	34.5484	-1463	0.02352
		52	7.67399	-1446	0.00692				52	23.6964	-1479	0.03906				52	19.105	-1422	0.00212				52	34.5215	-1462	0.02348
		53	7.69963	-1445	0.00695				53	23.6964	-1478	0.03906				53	19.1129	-1421	0.00213				53	34.4964	-1461	0.02345
		54	7.7033	-1444	0.00696				54	23.7186	-1477	0.03912				54	19.1024	-1420	0.00212				54	34.4552	-1460	0.0234
		55	7.70696	-1443	0.00696				55	23.747	-1476	0.0392				55	19.063	-1419	0.00208				55	34.4032	-1459	0.02333
		56	7.71795	-1442	0.00697				56	23.7611	-1475	0.03924				56	19.0525	-1418	0.00206				56	34.3781	-1458	0.0233
		57	7.71062	-1441	0.00697				57	23.7692	-1474	0.03926				57	19.0525	-1417	0.00206				57	34.3513	-1457	0.02326
		58	7.7326	-1440	0.00699				58	23.7874	-1473	0.03931				58	19.0499	-1416	0.00206				58	34.319	-1456	0.02322
		59	7.74359	-1439	0.007				59	23.7854	-1472	0.0393				59	19.0551	-1415	0.00207				59	34.2814	-1455	0.02317
		60	7.75458	-1438	0.00702				60	23.8057	-1471	0.03936				60	19.0394	-1414	0.00205				60	34.2563	-1454	0.02314
		61	7.75824	-1437	0.00702				61	23.8401	-1470	0.03945				61	18.9947	-1413	0.002				61	34.2133	-1453	0.02308
		62	7.74359	-1436	0.007				62	23.8401	-1469	0.03945				62	18.9764	-1412	0.00197				62	34.2043	-1452	0.02307
		63	7.7619	-1435	0.00702				63	23.8705	-1468	0.03953				63	18.9606	-1411	0.00196				63	34.1685	-1451	0.02303
		64	7.76557	-1434	0.00703				64	23.8927	-1467	0.03959				64	18.9554	-1410	0.00195				64	34.1344	-1450	0.02298
		65	7.75824	-1433	0.00702				65	23.915	-1466	0.03965				65	18.9291	-1409	0.00192				65	34.1057	-1449	0.02294
		66	7.7619	-1432	0.00702				66	23.9433	-1465	0.03973				66	18.9213	-1408	0.00191				66	34.0914	-1448	0.02293
		67	7.7619	-1431	0.00702				67	23.9858	-1464	0.03985				67	18.9186	-1407	0.00191				67	34.0717	-1447	0.0229
		68	7.76557	-1430	0.00703				68	24.0081	-1463	0.03991				68	18.8871	-1406	0.00187				68	34.0161	-1446	0.02283
		69	7.77656	-1429	0.00704				69	24.0385	-1462	0.03999				69	18.8688	-1405	0.00185				69	33.9875	-1445	0.02279
		70	7.78388	-1428	0.00705				70	24.0628	-1461	0.04005				70	18.832	-1404	0.00181				70	33.9552	-1444	0.02275
		71	7.78388	-1427	0.00705				71	24.0951	-1460	0.04014				71	18.8058	-1403	0.00178				71	33.9355	-1443	0.02272
		72	7.79487	-1426	0.00706				72	24.0891	-1459	0.04012				72	18.7874	-1402	0.00176				72	33.8943	-1442	0.02267
		73	7.79853	-1425	0.00707				73	24.1235	-1458	0.04022				73	18.7638	-1401	0.00173				73	33.8728	-1441	0.02264
		74	7.80586	-1424	0.00707				74	24.1457	-1457	0.04028				74	18.7559	-1400	0.00172				74	33.8531	-1440	0.02262
		75	7.78755	-1423	0.00705				75	24.1761	-1456	0.04036				75	18.7507	-1399	0.00171				75	33.8082	-1439	0.02256
		76	7.78755	-1422	0.00705				76	24.2024	-1455	0.04043				76	18.727	-1398	0.00169				76	33.7814	-1438	0.02253
		77	7.79487	-1421	0.00706				77	24.2227	-1454	0.04049				77	18.7192	-1397	0.00168				77	33.7383	-1437	0.02247
		78	7.80586	-1420	0.00707				78	24.2551	-1453	0.04057				78	18.6955	-1396	0.00165				78	33.7186	-1436	0.02244
		79	7.82784	-1419	0.0071				79	24.2551	-1452	0.04057				79	18.6719	-1395	0.00162				79	33.7025	-1435	0.02242
		80	7.81685	-1418	0.00709				80	24.3178	-1451	0.04074				80	18.6719	-1394	0.00162				80	33.6936	-1434	0.02241
		81	7.80586	-1417	0.00707				81	24.3401	-1450	0.0408				81	18.664	-1393	0.00161				81	33.6541	-1433	0.02236
		82	7.79487	-1416	0.00706				82	24.3684	-1449	0.04088				82	18.6352	-1392	0.00158				82	33.6326	-1432	0.02233
		83	7.80586	-1415	0.00707				83	24.417	-1448	0.04101				83	18.6011	-1391	0.00154				83	33.6147	-1431	0.02231
		84	7.80586	-1414	0.00707				84	24.4231	-1447	0.04103				84	18.5695	-1390	0.0015				84	33.6022	-1430	0.02229
		85	7.81319	-1413	0.00708				85	24.4453	-1446	0.04109				85	18.5564	-1389	0.00149				85	33.586	-1429	0.02227
		86	7.82051	-1412	0.00709				86	24.4899	-1445	0.04121				86	18.6772	-1388	0.00163				86	33.5466	-1428	0.02222
		87	7.8022	-1411	0.00707				87	24.4899	-1444	0.04121				87	18.6378	-1387	0.00158				87	33.5484	-1427	0.02222
		88	7.78755	-1410	0.00705				88	24.5263	-1443	0.04131				88	18.6221	-1386	0.00156				88	33.5143	-1426	0.02218
		89	7.79121	-1409	0.00706				89	24.583	-1442	0.04146				89	18.6247	-1385	0.00157				89	33.491	-1425	0.02215
		90	7.8022	-1408	0.00707				90	24.6154	-1441	0.04155				90	18.5879	-1384	0.00153				90	33.457	-1424	0.02211
		91	7.8022	-1407	0.00707				91	24.6619	-1440	0.04167				91	18.5906	-1383	0.00153				91	33.4391	-1423	0.02208
		92	7.78022	-1406	0.00704				92	24.6842	-1439	0.04173				92	18.58	-1382	0.00152				92	33.4194	-1422	0.02206
		93	7.78022	-1405	0.00704				93	24.7206	-1438	0.04183				93	18.5591	-1381	0.00149				93	33.4086	-1421	0.02204
		94	7.78022	-1404	0.00704				94	24.7773	-1437	0.04198				94	18.5276	-1380	0.00146				94	33.3978	-1420	0.02203
		95	7.77656	-1403	0.00704				95	24.8036	-1436	0.04206				95	18.5118	-1379	0.00144				95	33.3566	-1419	0.02198
		96	7.77289	-1402	0.00704				96	24.836	-1435	0.04214				96	18.4777	-1378	0.0014				96	33.3387	-1418	0.02195
		97	7.77289	-1401	0.00704				97	24.8947	-1434	0.0423				97	18.5039	-1377	0.00143				97	33.3047	-1417	0.02191
		98	7.75824	-1400	0.00702				98	24.9251	-1433	0.04238				98	18.4908	-1376	0.00141				98	33.3082	-1416	0.02192
		99	7.75092	-1399	0.00701				99	24.9332	-1432	0.04241				99	18.4646	-1375	0.00138				99	33.3029	-1415	0.02191
		100	7.73993	-1398	0.007				100	24.9838	-1431	0.04254				100	18.4357	-1374	0.00135				100	33.2814	-1414	0.02188
		101	7.73993	-1397	0.007				101	25.0081	-1430	0.04261				101	18.4173	-1373	0.00133				101	33.2599	-1413	0.02185
		102	7.73993	-1396	0.007				102	25.0405	-1429	0.0427				102	18.3884	-1372	0.00129				102	33.2599	-1412	0.02185
		103	7.75458	-1395	0.00702				103	25.1032	-1428	0.04286				103	18.3596	-1371	0.00126				103	33.2294	-1411	0.02181
		104	7.72894	-1394	0.00699				104	25.1295	-1427	0.04294				104	18.3543	-1370	0.00125				104	33.1918	-1410	0.02176
		105	7.71795	-1393	0.00697				105	25.1579	-1426	0.04301				105	18.3228	-1369	0.00122				105	33.1828	-1409	0.02175
		106	7.73626	-1392	0.00699				106	25.1842	-1425	0.04308				106	18.2887	-1368	0.00118				106	33.181	-1408	0.02175
		107	7.71795	-1391	0.00697				107	25.2328	-1424	0.04321				107	18.2887	-1367	0.00118				107	33.1559	-1407	0.02172
		108	7.72161	-1390	0.00698				108	25.2672	-1423	0.04331				108	18.2625	-1366	0.00115				108	33.129	-1406	0.02168
		109	7.71795	-1389	0.00697				109	25.2814	-1422	0.04335				109	18.2415	-1365	0.00112				109	33.1326	-1405	0.02169
		110	7.7326	-1388	0.00699				110	25.3381	-1421	0.0435				110	18.2257	-1364	0.00111				110	33.1237	-1404	0.02168
		111	7.72527	-1387	0.00698				111	25.3846	-1420	0.04362				111	18.2047	-1363	0.00108				111	33.1075	-1403	0.02166
		112	7.7033	-1386	0.00696				112	25.4251	-1419	0.04373				112	18.1837	-1362	0.00106				112	33.1039	-1402	0.02165
		113	7.7033	-1385	0.00696				113	25.4575	-1418	0.04382				113	18.1496	-1361	0.00102				113	33.0842	-1401	0.02163
		114	7.69231	-1384	0.00695				114	25.502	-1417	0.04394				114	18.1339	-1360	0.000999532				114	33.0573	-1400	0.02159
		115	7.67033	-1383	0.00692				115	25.5405	-1416	0.04405				115	18.1155	-1359	0.000978265				115	33.0341	-1399	0.02156
		116	7.67033	-1382	0.00692				116	25.587	-1415	0.04417				116	18.0971	-1358	0.000956999				116	33.0394	-1398	0.02157
		117	7.65934	-1381	0.00691				117	25.6113	-1414	0.04424				117	18.0814	-1357	0.00093877				117	33.0358	-1397	0.02156
		118	7.65201	-1380	0.0069				118	25.6721	-1413	0.0444				118	18.0394	-1356	0.000890161				118	33.0556	-1396	0.02159
		119	7.63736	-1379	0.00688				119	25.7206	-1412	0.04453				119	18.0184	-1355	0.000865856				119	33.0358	-1395	0.02156
		120	7.62637	-1378	0.00687				120	25.7591	-1411	0.04464				120	18.0105	-1354	0.000856742				120	33.0233	-1394	0.02155
		121	7.61538	-1377	0.00686				121	25.8036	-1410	0.04476				121	17.9816	-1353	0.000823323				121	32.9964	-1393	0.02151
		122	7.62271	-1376	0.00687				122	25.8563	-1409	0.0449				122	17.9659	-1352	0.000805094				122	32.9642	-1392	0.02147
		123	7.60073	-1375	0.00684				123	25.8785	-1408	0.04496				123	17.9423	-1351	0.000777751				123	32.9731	-1391	0.02148
		124	7.58242	-1374	0.00682				124	25.9413	-1407	0.04513				124	17.9134	-1350	0.000744332				124	32.9713	-1390	0.02148
		125	7.56777	-1373	0.0068				125	25.9717	-1406	0.04521				125	17.9081	-1349	0.000738256				125	32.9695	-1389	0.02148
		126	7.54212	-1372	0.00678				126	26.0142	-1405	0.04533				126	17.8976	-1348	0.000726104				126	32.9857	-1388	0.0215
		127	7.53114	-1371	0.00676				127	26.0506	-1404	0.04542				127	17.8793	-1347	0.000704837				127	32.9857	-1387	0.0215
		128	7.53114	-1370	0.00676				128	26.087	-1403	0.04552				128	17.8504	-1346	0.000671418				128	32.9695	-1386	0.02148
		129	7.52747	-1369	0.00676				129	26.1356	-1402	0.04565				129	17.8425	-1345	0.000662304				129	32.9677	-1385	0.02148
		130	7.51282	-1368	0.00674				130	26.1883	-1401	0.0458				130	17.8136	-1344	0.000628885				130	32.9642	-1384	0.02147
		131	7.49451	-1367	0.00672				131	26.2227	-1400	0.04589				131	17.7795	-1343	0.00058939				131	32.9534	-1383	0.02146
		132	7.49451	-1366	0.00672				132	26.2571	-1399	0.04598				132	17.7533	-1342	0.000559009				132	32.9606	-1382	0.02147
		133	7.45788	-1365	0.00668				133	26.2955	-1398	0.04609				133	17.7244	-1341	0.00052559				133	32.9498	-1381	0.02145
		134	7.45055	-1364	0.00667				134	26.3421	-1397	0.04621				134	17.7165	-1340	0.000516476				134	32.9624	-1380	0.02147
		135	7.45421	-1363	0.00668				135	26.3826	-1396	0.04632				135	17.6955	-1339	0.000492171				135	32.9588	-1379	0.02146
		136	7.42857	-1362	0.00665				136	26.4312	-1395	0.04645				136	17.6798	-1338	0.000473942				136	32.9695	-1378	0.02148
		137	7.42491	-1361	0.00664				137	26.4818	-1394	0.04659				137	17.6509	-1337	0.000440523				137	32.9767	-1377	0.02149
		138	7.40659	-1360	0.00662				138	26.5223	-1393	0.0467				138	17.6614	-1336	0.000452676				138	32.991	-1376	0.02151
		139	7.39927	-1359	0.00661				139	26.5709	-1392	0.04683				139	17.6588	-1335	0.000449638				139	32.9982	-1375	0.02151
		140	7.37729	-1358	0.00659				140	26.6194	-1391	0.04696				140	17.6247	-1334	0.000410142				140	32.9892	-1374	0.0215
		141	7.35531	-1357	0.00656				141	26.6538	-1390	0.04705				141	17.5906	-1333	0.000370647				141	32.9946	-1373	0.02151
		142	7.35897	-1356	0.00657				142	26.7024	-1389	0.04718				142	17.5669	-1332	0.000343304				142	33	-1372	0.02152
		143	7.32601	-1355	0.00653				143	26.751	-1388	0.04732				143	17.5354	-1331	0.000306847				143	32.9982	-1371	0.02151
		144	7.337	-1354	0.00654				144	26.7611	-1387	0.04734				144	17.5249	-1330	0.000294695				144	33.0125	-1370	0.02153
		145	7.32601	-1353	0.00653				145	26.8219	-1386	0.04751				145	17.5249	-1329	0.000294695				145	33.0215	-1369	0.02155
		146	7.30037	-1352	0.0065				146	26.8725	-1385	0.04764				146	17.4961	-1328	0.000261276				146	33.0197	-1368	0.02154
		147	7.27839	-1351	0.00648				147	26.919	-1384	0.04777				147	17.5013	-1327	0.000267352				147	33.0197	-1367	0.02154
		148	7.26374	-1350	0.00646				148	26.9656	-1383	0.0479				148	17.4619	-1326	0.000221781				148	33.0609	-1366	0.0216
		149	7.27106	-1349	0.00647				149	27.002	-1382	0.04799				149	17.4567	-1325	0.000215705				149	33.0573	-1365	0.02159
		150	7.24908	-1348	0.00644				150	27.0486	-1381	0.04812				150	17.4409	-1324	0.000197476				150	33.0645	-1364	0.0216
		151	7.24908	-1347	0.00644				151	27.0972	-1380	0.04825				151	17.4278	-1323	0.000182285				151	33.0789	-1363	0.02162
		152	7.23077	-1346	0.00642				152	27.1316	-1379	0.04834				152	17.42	-1322	0.000173171				152	33.0914	-1362	0.02164
		153	7.18681	-1345	0.00637				153	27.1964	-1378	0.04852				153	17.4305	-1321	0.000185324				153	33.1183	-1361	0.02167
		154	7.18315	-1344	0.00637				154	27.2267	-1377	0.0486				154	17.4094	-1320	0.000161019				154	33.1255	-1360	0.02168
		155	7.16117	-1343	0.00635				155	27.2571	-1376	0.04868				155	17.4042	-1319	0.000154943				155	33.1559	-1359	0.02172
		156	7.13553	-1342	0.00632				156	27.3219	-1375	0.04886				156	17.3911	-1318	0.000139752				156	33.1828	-1358	0.02175
		157	7.13187	-1341	0.00631				157	27.3543	-1374	0.04895				157	17.3858	-1317	0.000133676				157	33.2025	-1357	0.02178
		158	7.11355	-1340	0.00629				158	27.4089	-1373	0.04909				158	17.3596	-1316	0.000103295				158	33.224	-1356	0.02181
		159	7.10989	-1339	0.00629				159	27.4656	-1372	0.04925				159	17.3228	-1315	6.07618e-05				159	33.2401	-1355	0.02183
		160	7.07692	-1338	0.00625				160	27.5	-1371	0.04934				160	17.3438	-1314	8.50666e-05				160	33.2473	-1354	0.02184
		161	7.05861	-1337	0.00623				161	27.5364	-1370	0.04944				161	17.3176	-1313	5.46856e-05				161	33.2473	-1353	0.02184
		162	7.04396	-1336	0.00621				162	27.5648	-1369	0.04951				162	17.3202	-1312	5.77237e-05				162	33.2742	-1352	0.02187
		163	7.04029	-1335	0.00621				163	27.6093	-1368	0.04963				163	17.3281	-1311	6.6838e-05				163	33.2957	-1351	0.0219
		164	7.02198	-1334	0.00619				164	27.6538	-1367	0.04976				164	17.3097	-1310	4.55714e-05				164	33.3172	-1350	0.02193
		165	7.00366	-1333	0.00617				165	27.6923	-1366	0.04986				165	17.3018	-1309	3.64571e-05				165	33.3566	-1349	0.02198
		166	6.96337	-1332	0.00612				166	27.7368	-1365	0.04998				166	17.2887	-1308	2.12666e-05				166	33.3656	-1348	0.02199
		167	6.95238	-1331	0.00611				167	27.7733	-1364	0.05008				167	17.2913	-1307	2.43047e-05				167	33.4122	-1347	0.02205
		168	6.93407	-1330	0.00609				168	27.8259	-1363	0.05022				168	17.2861	-1306	1.82285e-05				168	33.4301	-1346	0.02207
		169	6.91209	-1329	0.00606				169	27.8806	-1362	0.05037				169	17.2782	-1305	9.11427e-06				169	33.4462	-1345	0.02209
		170	6.87912	-1328	0.00603				170	27.915	-1361	0.05046				170	17.3018	-1304	3.64571e-05				170	33.4677	-1344	0.02212
		171	6.88645	-1327	0.00603				171	27.9474	-1360	0.05055				171	17.2703	-1303	0				171	33.491	-1343	0.02215
		172	6.85714	-1326	0.006				172	28.0142	-1359	0.05073				172	17.2835	-1302	1.51905e-05				172	33.5394	-1342	0.02221
		173	6.83516	-1325	0.00598				173	28.0425	-1358	0.05081				173	17.2782	-1301	9.11427e-06				173	33.5645	-1341	0.02225
		174	6.80952	-1324	0.00595				174	28.0729	-1357	0.05089				174	17.2782	-1300	9.11427e-06				174	33.5842	-1340	0.02227
		175	6.79487	-1323	0.00593				175	28.1154	-1356	0.051				175	17.2703	-1299	0				175	33.6201	-1339	0.02232
		176	6.78022	-1322	0.00591				176	28.1538	-1355	0.05111				176	17.2756	-1298	6.07618e-06				176	33.6523	-1338	0.02236
		177	6.76557	-1321	0.0059				177	28.1943	-1354	0.05122				177	17.3018	-1297	3.64571e-05				177	33.681	-1337	0.0224
		178	6.7326	-1320	0.00586				178	28.2308	-1353	0.05131				178	17.2887	-1296	2.12666e-05				178	33.7348	-1336	0.02247
		179	6.72161	-1319	0.00585				179	28.2611	-1352	0.0514				179	17.2992	-1295	3.3419e-05				179	33.776	-1335	0.02252
		180	6.70696	-1318	0.00583				180	28.3259	-1351	0.05157				180	17.3071	-1294	4.25333e-05				180	33.7921	-1334	0.02254
		181	6.68132	-1317	0.0058				181	28.3664	-1350	0.05168				181	17.3412	-1293	8.20285e-05				181	33.8262	-1333	0.02258
		182	6.65568	-1316	0.00577				182	28.413	-1349	0.05181				182	17.3517	-1292	9.41808e-05				182	33.8513	-1332	0.02262
		183	6.63736	-1315	0.00575				183	28.4413	-1348	0.05188				183	17.3438	-1291	8.50666e-05				183	33.9014	-1331	0.02268
		184	6.61538	-1314	0.00573				184	28.4696	-1347	0.05196				184	17.3281	-1290	6.6838e-05				184	33.9588	-1330	0.02275
		185	6.61172	-1313	0.00572				185	28.504	-1346	0.05205				185	17.3333	-1289	7.29142e-05				185	33.9821	-1329	0.02278
		186	6.58242	-1312	0.00569				186	28.5182	-1345	0.05209				186	17.4068	-1288	0.000157981				186	34.0215	-1328	0.02284
		187	6.55678	-1311	0.00566				187	28.5547	-1344	0.05219				187	17.4409	-1287	0.000197476				187	34.0448	-1327	0.02287
		188	6.5348	-1310	0.00564				188	28.5891	-1343	0.05228				188	17.4488	-1286	0.00020659				188	34.0824	-1326	0.02291
		189	6.52381	-1309	0.00562				189	28.6437	-1342	0.05243				189	17.4383	-1285	0.000194438				189	34.1523	-1325	0.023
		190	6.49084	-1308	0.00559				190	28.6862	-1341	0.05254				190	17.4462	-1284	0.000203552				190	34.181	-1324	0.02304
		191	6.45788	-1307	0.00555				191	28.7186	-1340	0.05263				191	17.5407	-1283	0.000312923				191	34.2043	-1323	0.02307
		192	6.43223	-1306	0.00552				192	28.7571	-1339	0.05274				192	17.5486	-1282	0.000322038				192	34.2742	-1322	0.02316
		193	6.43223	-1305	0.00552				193	28.7955	-1338	0.05284				193	17.5774	-1281	0.000355457				193	34.3011	-1321	0.0232
		194	6.41758	-1304	0.0055				194	28.8259	-1337	0.05292				194	17.58	-1280	0.000358495				194	34.3459	-1320	0.02325
		195	6.39927	-1303	0.00548				195	28.8482	-1336	0.05298				195	17.6798	-1279	0.000473942				195	34.3943	-1319	0.02332
		196	6.3663	-1302	0.00545				196	28.8907	-1335	0.0531				196	17.6929	-1278	0.000489133				196	34.4391	-1318	0.02337
		197	6.337	-1301	0.00541				197	28.9211	-1334	0.05318				197	17.7139	-1277	0.000513437				197	34.4892	-1317	0.02344
		198	6.30769	-1300	0.00538				198	28.9595	-1333	0.05328				198	17.7769	-1276	0.000586352				198	34.5394	-1316	0.0235
		199	6.27473	-1299	0.00534				199	28.996	-1332	0.05338				199	17.769	-1275	0.000577237				199	34.6039	-1315	0.02359
		200	6.2674	-1298	0.00534				200	29.0182	-1331	0.05344				200	17.7926	-1274	0.00060458				200	34.6308	-1314	0.02362
		201	6.25641	-1297	0.00532				201	29.0607	-1330	0.05356				201	17.8556	-1273	0.000677494				201	34.6595	-1313	0.02366
		202	6.23443	-1296	0.0053				202	29.0972	-1329	0.05365				202	17.874	-1272	0.000698761				202	34.6989	-1312	0.02371
		203	6.20513	-1295	0.00526				203	29.1215	-1328	0.05372				203	17.9895	-1271	0.000832437				203	34.7581	-1311	0.02379
		204	6.18315	-1294	0.00524				204	29.1518	-1327	0.0538				204	18.084	-1270	0.000941808				204	34.8262	-1310	0.02387
		205	6.15018	-1293	0.0052				205	29.1781	-1326	0.05387				205	18.0971	-1269	0.000956999				205	34.8584	-1309	0.02392
		206	6.12088	-1292	0.00517				206	29.1822	-1325	0.05388				206	18.1129	-1268	0.000975227				206	34.905	-1308	0.02398
		207	6.09158	-1291	0.00514				207	29.2126	-1324	0.05397				207	18.1234	-1267	0.00098738				207	34.9731	-1307	0.02406
		208	6.0696	-1290	0.00511				208	29.2368	-1323	0.05403				208	18.1339	-1266	0.000999532				208	35.0233	-1306	0.02413
		209	6.05128	-1289	0.00509				209	29.2854	-1322	0.05416				209	18.1942	-1265	0.00107				209	35.0591	-1305	0.02417
		210	6.02198	-1288	0.00506				210	29.3036	-1321	0.05421				210	18.2152	-1264	0.00109				210	35.1165	-1304	0.02425
		211	6.01465	-1287	0.00505				211	29.3158	-1320	0.05425				211	18.2152	-1263	0.00109				211	35.1649	-1303	0.02431
		212	5.98901	-1286	0.00502				212	29.3421	-1319	0.05432				212	18.2441	-1262	0.00113				212	35.215	-1302	0.02438
		213	5.95971	-1285	0.00499				213	29.3705	-1318	0.05439				213	18.2677	-1261	0.00115				213	35.2563	-1301	0.02443
		214	5.91941	-1284	0.00494				214	29.4049	-1317	0.05449				214	18.2887	-1260	0.00118				214	35.3244	-1300	0.02452
		215	5.92674	-1283	0.00495				215	29.4332	-1316	0.05456				215	18.294	-1259	0.00118				215	35.3602	-1299	0.02456
		216	5.88645	-1282	0.0049				216	29.4696	-1315	0.05466				216	18.3438	-1258	0.00124				216	35.3978	-1298	0.02461
		217	5.88645	-1281	0.0049				217	29.4939	-1314	0.05473				217	18.3727	-1257	0.00128				217	35.4462	-1297	0.02467
		218	5.86081	-1280	0.00488				218	29.498	-1313	0.05474				218	18.3963	-1256	0.0013				218	35.4964	-1296	0.02474
		219	5.82784	-1279	0.00484				219	29.5506	-1312	0.05488				219	18.4173	-1255	0.00133				219	35.5466	-1295	0.0248
		220	5.79121	-1278	0.0048				220	29.5567	-1311	0.0549				220	18.4173	-1254	0.00133				220	35.6129	-1294	0.02489
		221	5.75824	-1277	0.00476				221	29.5789	-1310	0.05496				221	18.4541	-1253	0.00137				221	35.6559	-1293	0.02494
		222	5.74725	-1276	0.00475				222	29.5951	-1309	0.055				222	18.4829	-1252	0.0014				222	35.7043	-1292	0.02501
		223	5.73993	-1275	0.00474				223	29.6255	-1308	0.05508				223	18.5171	-1251	0.00144				223	35.7473	-1291	0.02506
		224	5.70696	-1274	0.0047				224	29.6437	-1307	0.05513				224	18.5433	-1250	0.00147				224	35.7957	-1290	0.02513
		225	5.70696	-1273	0.0047				225	29.67	-1306	0.0552				225	18.5879	-1249	0.00153				225	35.8477	-1289	0.02519
		226	5.69231	-1272	0.00469				226	29.7085	-1305	0.05531				226	18.6011	-1248	0.00154				226	35.8996	-1288	0.02526
		227	5.67399	-1271	0.00466				227	29.7166	-1304	0.05533				227	18.6325	-1247	0.00158				227	35.9498	-1287	0.02532
		228	5.663	-1270	0.00465				228	29.7429	-1303	0.0554				228	18.6457	-1246	0.00159				228	35.9982	-1286	0.02539
		229	5.63736	-1269	0.00462				229	29.7571	-1302	0.05544				229	18.6772	-1245	0.00163				229	36.0627	-1285	0.02547
		230	5.61538	-1268	0.0046				230	29.7854	-1301	0.05551				230	18.706	-1244	0.00166				230	36.1111	-1284	0.02553
		231	5.56777	-1267	0.00454				231	29.7854	-1300	0.05551				231	18.7349	-1243	0.0017				231	36.1255	-1283	0.02555
		232	5.54945	-1266	0.00452				232	29.8077	-1299	0.05557				232	18.769	-1242	0.00173				232	36.1756	-1282	0.02562
		233	5.52381	-1265	0.00449				233	29.8259	-1298	0.05562				233	18.832	-1241	0.00181				233	36.2617	-1281	0.02573
		234	5.50916	-1264	0.00448				234	29.8522	-1297	0.05569				234	18.8425	-1240	0.00182				234	36.2921	-1280	0.02577
		235	5.48352	-1263	0.00445				235	29.8543	-1296	0.0557				235	18.874	-1239	0.00186				235	36.3423	-1279	0.02583
		236	5.44689	-1262	0.00441				236	29.8806	-1295	0.05577				236	18.9055	-1238	0.00189				236	36.3978	-1278	0.0259
		237	5.43956	-1261	0.0044				237	29.8684	-1294	0.05574				237	18.9213	-1237	0.00191				237	36.4462	-1277	0.02596
		238	5.40293	-1260	0.00436				238	29.8947	-1293	0.05581				238	18.9606	-1236	0.00196				238	36.5036	-1276	0.02604
		239	5.39927	-1259	0.00435				239	29.919	-1292	0.05587				239	19	-1235	0.002				239	36.5358	-1275	0.02608
		240	5.38828	-1258	0.00434				240	29.9251	-1291	0.05589				240	19.0472	-1234	0.00206				240	36.552	-1274	0.0261
		241	5.37729	-1257	0.00433				241	29.9453	-1290	0.05595				241	19.0656	-1233	0.00208				241	36.6147	-1273	0.02618
		242	5.35165	-1256	0.0043				242	29.9332	-1289	0.05591				242	19.0866	-1232	0.0021				242	36.672	-1272	0.02626
		243	5.32601	-1255	0.00427				243	29.9636	-1288	0.056				243	19.1207	-1231	0.00214				243	36.733	-1271	0.02633
		244	5.29304	-1254	0.00423				244	29.9899	-1287	0.05607				244	19.1706	-1230	0.0022				244	36.7563	-1270	0.02636
		245	5.27106	-1253	0.00421				245	29.9858	-1286	0.05606				245	19.1942	-1229	0.00223				245	36.7831	-1269	0.0264
		246	5.24176	-1252	0.00418				246	29.996	-1285	0.05608				246	19.2362	-1228	0.00228				246	36.8405	-1268	0.02647
		247	5.24542	-1251	0.00418				247	30.0182	-1284	0.05614				247	19.2677	-1227	0.00231				247	36.8745	-1267	0.02652
		248	5.20879	-1250	0.00414				248	29.998	-1283	0.05609				248	19.3097	-1226	0.00236				248	36.9391	-1266	0.0266
		249	5.18681	-1249	0.00411				249	29.996	-1282	0.05608				249	19.3202	-1225	0.00237				249	36.9731	-1265	0.02664
		250	5.15385	-1248	0.00408				250	30.0182	-1281	0.05614				250	19.3517	-1224	0.00241				250	37.0072	-1264	0.02669
		251	5.13187	-1247	0.00405				251	30.0182	-1280	0.05614				251	19.3779	-1223	0.00244				251	37.0627	-1263	0.02676
		252	5.12821	-1246	0.00405				252	30.0344	-1279	0.05619				252	19.4252	-1222	0.00249				252	37.0789	-1262	0.02678
		253	5.12088	-1245	0.00404				253	30.0324	-1278	0.05618				253	19.4593	-1221	0.00253				253	37.1469	-1261	0.02687
		254	5.08791	-1244	0.004				254	30.0324	-1277	0.05618				254	19.4856	-1220	0.00256				254	37.1846	-1260	0.02692
		255	5.0696	-1243	0.00398				255	30.0526	-1276	0.05624				255	19.5066	-1219	0.00259				255	37.2061	-1259	0.02695
		256	5.08425	-1242	0.004				256	30.0486	-1275	0.05622				256	19.5486	-1218	0.00264				256	37.2366	-1258	0.02698
		257	5.03663	-1241	0.00394				257	30.0547	-1274	0.05624				257	19.5984	-1217	0.00269				257	37.276	-1257	0.02704
		258	5.03297	-1240	0.00394				258	30.0607	-1273	0.05626				258	19.6404	-1216	0.00274				258	37.3244	-1256	0.0271
		259	5.00733	-1239	0.00391				259	30.0547	-1272	0.05624				259	19.6693	-1215	0.00278				259	37.3656	-1255	0.02715
		260	4.97802	-1238	0.00388				260	30.0445	-1271	0.05621				260	19.7165	-1214	0.00283				260	37.3853	-1254	0.02718
		261	4.9707	-1237	0.00387				261	30.0526	-1270	0.05624				261	19.7507	-1213	0.00287				261	37.4158	-1253	0.02722
		262	4.95238	-1236	0.00385				262	30.0688	-1269	0.05628				262	19.7979	-1212	0.00293				262	37.448	-1252	0.02726
		263	4.92674	-1235	0.00382				263	30.0587	-1268	0.05625				263	19.8871	-1211	0.00303				263	37.4713	-1251	0.02729
		264	4.90842	-1234	0.0038				264	30.0628	-1267	0.05626				264	19.9291	-1210	0.00308				264	37.5072	-1250	0.02733
		265	4.87912	-1233	0.00377				265	30.0688	-1266	0.05628				265	20.0053	-1209	0.00317				265	37.5627	-1249	0.02741
		266	4.87546	-1232	0.00376				266	30.0628	-1265	0.05626				266	20.273	-1208	0.00348				266	37.5771	-1248	0.02742
		267	4.84982	-1231	0.00373				267	30.0607	-1264	0.05626				267	20.315	-1207	0.00352				267	37.6057	-1247	0.02746
		268	4.8315	-1230	0.00371				268	30.0607	-1263	0.05626				268	20.3884	-1206	0.00361				268	37.6649	-1246	0.02754
		269	4.83883	-1229	0.00372				269	30.0567	-1262	0.05625				269	20.4068	-1205	0.00363				269	37.6667	-1245	0.02754
		270	4.81319	-1228	0.00369				270	30.0607	-1261	0.05626				270	20.4436	-1204	0.00367				270	37.6918	-1244	0.02757
		271	4.79487	-1227	0.00367				271	30.0445	-1260	0.05621				271	20.4987	-1203	0.00374				271	37.7115	-1243	0.0276
		272	4.77289	-1226	0.00365				272	30.0283	-1259	0.05617				272	20.5092	-1202	0.00375				272	37.7366	-1242	0.02763
		273	4.76557	-1225	0.00364				273	30.0263	-1258	0.05616				273	20.5538	-1201	0.0038				273	37.7652	-1241	0.02767
		274	4.73626	-1224	0.00361				274	30.0344	-1257	0.05619				274	20.5958	-1200	0.00385				274	37.7796	-1240	0.02769
		275	4.72894	-1223	0.0036				275	30.0182	-1256	0.05614				275	20.6588	-1199	0.00392				275	37.8029	-1239	0.02772
		276	4.69963	-1222	0.00356				276	30.0101	-1255	0.05612				276	20.6824	-1198	0.00395				276	37.828	-1238	0.02775
		277	4.72161	-1221	0.00359				277	29.996	-1254	0.05608				277	20.7244	-1197	0.004				277	37.8548	-1237	0.02778
		278	4.67766	-1220	0.00354				278	29.9656	-1253	0.056				278	20.7717	-1196	0.00405				278	37.862	-1236	0.02779
		279	4.68132	-1219	0.00354				279	29.9514	-1252	0.05596				279	20.79	-1195	0.00407				279	37.8978	-1235	0.02784
		280	4.65568	-1218	0.00351				280	29.9494	-1251	0.05596				280	20.8635	-1194	0.00416				280	37.9355	-1234	0.02789
		281	4.64469	-1217	0.0035				281	29.9211	-1250	0.05588				281	20.8976	-1193	0.0042				281	37.9444	-1233	0.0279
		282	4.6337	-1216	0.00349				282	29.917	-1249	0.05587				282	20.9501	-1192	0.00426				282	37.9695	-1232	0.02793
		283	4.61905	-1215	0.00347				283	29.913	-1248	0.05586				283	20.9711	-1191	0.00428				283	37.9803	-1231	0.02794
		284	4.58974	-1214	0.00344				284	29.8846	-1247	0.05578				284	21.0026	-1190	0.00432				284	37.9875	-1230	0.02795
		285	4.61172	-1213	0.00346				285	29.8543	-1246	0.0557				285	21.0499	-1189	0.00437				285	38.0018	-1229	0.02797
		286	4.6044	-1212	0.00346				286	29.8421	-1245	0.05567				286	21.0709	-1188	0.0044				286	37.9928	-1228	0.02796
		287	4.59341	-1211	0.00344				287	29.8259	-1244	0.05562				287	21.1234	-1187	0.00446				287	38.009	-1227	0.02798
		288	4.57509	-1210	0.00342				288	29.7955	-1243	0.05554				288	21.168	-1186	0.00451				288	38.0251	-1226	0.028
		289	4.55678	-1209	0.0034				289	29.7996	-1242	0.05555				289	21.2126	-1185	0.00456				289	38.0412	-1225	0.02802
		290	4.56044	-1208	0.00341				290	29.7814	-1241	0.0555				290	21.2415	-1184	0.0046				290	38.0466	-1224	0.02803
		291	4.54945	-1207	0.00339				291	29.7247	-1240	0.05535				291	21.294	-1183	0.00466				291	38.0627	-1223	0.02805
		292	4.5348	-1206	0.00338				292	29.7146	-1239	0.05532				292	21.3438	-1182	0.00472				292	38.0591	-1222	0.02805
		293	4.51648	-1205	0.00336				293	29.6964	-1238	0.05527				293	21.3753	-1181	0.00475				293	38.0663	-1221	0.02806
		294	4.50549	-1204	0.00334				294	29.6781	-1237	0.05522				294	21.4094	-1180	0.00479				294	38.0789	-1220	0.02807
		295	4.49084	-1203	0.00333				295	29.6579	-1236	0.05517				295	21.4646	-1179	0.00485				295	38.0968	-1219	0.02809
		296	4.48718	-1202	0.00332				296	29.6134	-1235	0.05505				296	21.5118	-1178	0.00491				296	38.1093	-1218	0.02811
		297	4.4652	-1201	0.0033				297	29.5951	-1234	0.055				297	21.5433	-1177	0.00495				297	38.0789	-1217	0.02807
		298	4.43956	-1200	0.00327				298	29.5688	-1233	0.05493				298	21.5853	-1176	0.00499				298	38.0824	-1216	0.02808
		299	4.40659	-1199	0.00323				299	29.5445	-1232	0.05486				299	21.6247	-1175	0.00504				299	38.0663	-1215	0.02806
		300	4.41026	-1198	0.00324				300	29.5121	-1231	0.05478				300	21.6614	-1174	0.00508				300	38.0771	-1214	0.02807
		301	4.40293	-1197	0.00323				301	29.4879	-1230	0.05471				301	21.7008	-1173	0.00513				301	38.0663	-1213	0.02806
		302	4.39927	-1196	0.00322				302	29.4453	-1229	0.0546				302	21.7402	-1172	0.00517				302	38.0789	-1212	0.02807
		303	4.3956	-1195	0.00322				303	29.4393	-1228	0.05458				303	21.7769	-1171	0.00522				303	38.0753	-1211	0.02807
		304	4.38828	-1194	0.00321				304	29.4049	-1227	0.05449				304	21.7979	-1170	0.00524				304	38.0645	-1210	0.02805
		305	4.38095	-1193	0.0032				305	29.3623	-1226	0.05437				305	21.8714	-1169	0.00533				305	38.0627	-1209	0.02805
		306	4.35165	-1192	0.00317				306	29.3198	-1225	0.05426				306	21.895	-1168	0.00535				306	38.0609	-1208	0.02805
		307	4.36264	-1191	0.00318				307	29.2713	-1224	0.05412				307	21.9344	-1167	0.0054				307	38.0341	-1207	0.02801
		308	4.34066	-1190	0.00316				308	29.2429	-1223	0.05405				308	21.9764	-1166	0.00545				308	38.0305	-1206	0.02801
		309	4.34799	-1189	0.00317				309	29.2328	-1222	0.05402				309	22.0053	-1165	0.00548				309	38.0036	-1205	0.02797
		310	4.31502	-1188	0.00313				310	29.1964	-1221	0.05392				310	22.0604	-1164	0.00554				310	38.0125	-1204	0.02799
		311	4.28205	-1187	0.00309				311	29.1518	-1220	0.0538				311	22.1286	-1163	0.00562				311	37.9857	-1203	0.02795
		312	4.29304	-1186	0.0031				312	29.1154	-1219	0.0537				312	22.1365	-1162	0.00563				312	37.9677	-1202	0.02793
		313	4.30403	-1185	0.00312				313	29.0486	-1218	0.05352				313	22.1759	-1161	0.00568				313	37.9588	-1201	0.02792
		314	4.27839	-1184	0.00309				314	29.0162	-1217	0.05344				314	22.1942	-1160	0.0057				314	37.9534	-1200	0.02791
		315	4.2674	-1183	0.00308				315	28.9879	-1216	0.05336				315	22.2257	-1159	0.00574				315	37.9194	-1199	0.02787
		316	4.24542	-1182	0.00305				316	28.9595	-1215	0.05328				316	22.2703	-1158	0.00579				316	37.9032	-1198	0.02784
		317	4.23443	-1181	0.00304				317	28.919	-1214	0.05317				317	22.2992	-1157	0.00582				317	37.8943	-1197	0.02783
		318	4.25275	-1180	0.00306				318	28.8684	-1213	0.05304				318	22.3307	-1156	0.00586				318	37.8763	-1196	0.02781
		319	4.24542	-1179	0.00305				319	28.8016	-1212	0.05286				319	22.3701	-1155	0.0059				319	37.862	-1195	0.02779
		320	4.23443	-1178	0.00304				320	28.7692	-1211	0.05277				320	22.4305	-1154	0.00597				320	37.8297	-1194	0.02775
		321	4.21978	-1177	0.00302				321	28.7287	-1210	0.05266				321	22.4672	-1153	0.00602				321	37.81	-1193	0.02772
		322	4.19414	-1176	0.00299				322	28.7065	-1209	0.0526				322	22.4698	-1152	0.00602				322	37.776	-1192	0.02768
		323	4.18315	-1175	0.00298				323	28.6437	-1208	0.05243				323	22.4987	-1151	0.00605				323	37.7455	-1191	0.02764
		324	4.18681	-1174	0.00298				324	28.6113	-1207	0.05234				324	22.5617	-1150	0.00612				324	37.7276	-1190	0.02762
		325	4.18681	-1173	0.00298				325	28.5587	-1206	0.0522				325	22.5984	-1149	0.00617				325	37.6989	-1189	0.02758
		326	4.1685	-1172	0.00296				326	28.504	-1205	0.05205				326	22.6404	-1148	0.00622				326	37.6631	-1188	0.02753
		327	4.15751	-1171	0.00295				327	28.4534	-1204	0.05192				327	22.6745	-1147	0.00626				327	37.6255	-1187	0.02749
		328	4.15018	-1170	0.00294				328	28.4008	-1203	0.05177				328	22.706	-1146	0.00629				328	37.5896	-1186	0.02744
		329	4.14652	-1169	0.00294				329	28.3462	-1202	0.05163				329	22.7165	-1145	0.0063				329	37.5806	-1185	0.02743
		330	4.13919	-1168	0.00293				330	28.2955	-1201	0.05149				330	22.7349	-1144	0.00633				330	37.5412	-1184	0.02738
		331	4.13919	-1167	0.00293				331	28.247	-1200	0.05136				331	22.7533	-1143	0.00635				331	37.5	-1183	0.02732
		332	4.13187	-1166	0.00292				332	28.1984	-1199	0.05123				332	22.8031	-1142	0.0064				332	37.4462	-1182	0.02726
		333	4.13553	-1165	0.00293				333	28.1275	-1198	0.05103				333	22.832	-1141	0.00644				333	37.4229	-1181	0.02722
		334	4.13553	-1164	0.00293				334	28.0729	-1197	0.05089				334	22.8583	-1140	0.00647				334	37.3978	-1180	0.02719
		335	4.13553	-1163	0.00293				335	28.0081	-1196	0.05071				335	22.895	-1139	0.00651				335	37.3495	-1179	0.02713
		336	4.13187	-1162	0.00292				336	27.9534	-1195	0.05056				336	22.9186	-1138	0.00654				336	37.3154	-1178	0.02709
		337	4.12088	-1161	0.00291				337	27.9049	-1194	0.05043				337	22.958	-1137	0.00658				337	37.2599	-1177	0.02701
		338	4.11355	-1160	0.0029				338	27.836	-1193	0.05025				338	22.9685	-1136	0.0066				338	37.224	-1176	0.02697
		339	4.10623	-1159	0.00289				339	27.7834	-1192	0.05011				339	23.0131	-1135	0.00665				339	37.181	-1175	0.02691
		340	4.09524	-1158	0.00288				340	27.7166	-1191	0.04992				340	23.0499	-1134	0.00669				340	37.1308	-1174	0.02685
		341	4.0989	-1157	0.00288				341	27.666	-1190	0.04979				341	23.063	-1133	0.00671				341	37.0914	-1173	0.0268
		342	4.09524	-1156	0.00288				342	27.6073	-1189	0.04963				342	23.0892	-1132	0.00674				342	37.0287	-1172	0.02672
		343	4.08425	-1155	0.00287				343	27.5202	-1188	0.04939				343	23.0997	-1131	0.00675				343	36.9928	-1171	0.02667
		344	4.05861	-1154	0.00284				344	27.4676	-1187	0.04925				344	23.1207	-1130	0.00677				344	36.957	-1170	0.02662
		345	4.07326	-1153	0.00286				345	27.3968	-1186	0.04906				345	23.1575	-1129	0.00681				345	36.9014	-1169	0.02655
		346	4.06593	-1152	0.00285				346	27.3462	-1185	0.04892				346	23.1811	-1128	0.00684				346	36.8495	-1168	0.02648
		347	4.06227	-1151	0.00284				347	27.2854	-1184	0.04876				347	23.2388	-1127	0.00691				347	36.8047	-1167	0.02643
		348	4.06593	-1150	0.00285				348	27.2085	-1183	0.04855				348	23.2598	-1126	0.00693				348	36.767	-1166	0.02638
		349	4.04396	-1149	0.00282				349	27.1275	-1182	0.04833				349	23.294	-1125	0.00697				349	36.7133	-1165	0.02631
		350	4.05495	-1148	0.00284				350	27.0628	-1181	0.04816				350	23.3255	-1124	0.00701				350	36.6649	-1164	0.02625
		351	4.05128	-1147	0.00283				351	27.0081	-1180	0.04801				351	23.3701	-1123	0.00706				351	36.6201	-1163	0.02619
		352	4.04762	-1146	0.00283				352	26.9575	-1179	0.04787				352	23.3937	-1122	0.00709				352	36.5824	-1162	0.02614
		353	4.0293	-1145	0.00281				353	26.8947	-1178	0.0477				353	23.4252	-1121	0.00712				353	36.5	-1161	0.02603
		354	4.04029	-1144	0.00282				354	26.8178	-1177	0.0475				354	23.4514	-1120	0.00715				354	36.4337	-1160	0.02595
		355	4.0293	-1143	0.00281				355	26.7429	-1176	0.04729				355	23.4646	-1119	0.00717				355	36.3996	-1159	0.0259
		356	4.02564	-1142	0.0028				356	26.6822	-1175	0.04713				356	23.5302	-1118	0.00725				356	36.328	-1158	0.02581
		357	4.02198	-1141	0.0028				357	26.6134	-1174	0.04694				357	23.5354	-1117	0.00725				357	36.2867	-1157	0.02576
		358	4.00733	-1140	0.00278				358	26.5324	-1173	0.04673				358	23.5564	-1116	0.00728				358	36.2222	-1156	0.02568
		359	4.01832	-1139	0.00279				359	26.4534	-1172	0.04651				359	23.5906	-1115	0.00732				359	36.1559	-1155	0.02559
		360	4.02564	-1138	0.0028				360	26.3846	-1171	0.04633				360	23.6247	-1114	0.00736				360	36.1129	-1154	0.02553
		361	4.01832	-1137	0.00279				361	26.3097	-1170	0.04612				361	23.6562	-1113	0.00739				361	36.0269	-1153	0.02542
		362	4.01099	-1136	0.00279				362	26.2348	-1169	0.04592				362	23.664	-1112	0.0074				362	35.957	-1152	0.02533
		363	4.00366	-1135	0.00278				363	26.1599	-1168	0.04572				363	23.706	-1111	0.00745				363	35.8943	-1151	0.02525
		364	4.00366	-1134	0.00278				364	26.0729	-1167	0.04548				364	23.7034	-1110	0.00745				364	35.8548	-1150	0.0252
		365	3.98901	-1133	0.00276				365	26.002	-1166	0.04529				365	23.7297	-1109	0.00748				365	35.7724	-1149	0.02509
		366	3.97802	-1132	0.00275				366	25.9312	-1165	0.0451				366	23.7638	-1108	0.00752				366	35.7437	-1148	0.02506
		367	3.97436	-1131	0.00274				367	25.8441	-1164	0.04487				367	23.811	-1107	0.00757				367	35.6774	-1147	0.02497
		368	3.99267	-1130	0.00276				368	25.7834	-1163	0.0447				368	23.8425	-1106	0.00761				368	35.6272	-1146	0.02491
		369	3.99267	-1129	0.00276				369	25.6842	-1162	0.04443				369	23.8399	-1105	0.0076				369	35.5466	-1145	0.0248
		370	3.99267	-1128	0.00276				370	25.5972	-1161	0.0442				370	23.8688	-1104	0.00764				370	35.4803	-1144	0.02472
		371	3.99267	-1127	0.00276				371	25.5223	-1160	0.044				371	23.8976	-1103	0.00767				371	35.4086	-1143	0.02463
		372	4	-1126	0.00277				372	25.4534	-1159	0.04381				372	23.9134	-1102	0.00769				372	35.3477	-1142	0.02455
		373	3.97802	-1125	0.00275				373	25.3806	-1158	0.04361				373	23.9396	-1101	0.00772				373	35.2993	-1141	0.02448
		374	3.96337	-1124	0.00273				374	25.3057	-1157	0.04341				374	23.9685	-1100	0.00775				374	35.2258	-1140	0.02439
		375	3.97436	-1123	0.00274				375	25.2328	-1156	0.04321				375	23.9764	-1099	0.00776				375	35.1631	-1139	0.02431
		376	3.97436	-1122	0.00274				376	25.1579	-1155	0.04301				376	24.0053	-1098	0.0078				376	35.1039	-1138	0.02423
		377	3.98535	-1121	0.00276				377	25.085	-1154	0.04282				377	24.0079	-1097	0.0078				377	35.0215	-1137	0.02413
		378	3.97802	-1120	0.00275				378	25.0162	-1153	0.04263				378	24.0472	-1096	0.00784				378	34.9964	-1136	0.02409
		379	3.97436	-1119	0.00274				379	24.9291	-1152	0.04239				379	24.0709	-1095	0.00787				379	34.9319	-1135	0.02401
		380	3.95971	-1118	0.00273				380	24.834	-1151	0.04214				380	24.0787	-1094	0.00788				380	34.8674	-1134	0.02393
		381	3.97436	-1117	0.00274				381	24.7449	-1150	0.0419				381	24.105	-1093	0.00791				381	34.7903	-1133	0.02383
		382	3.97802	-1116	0.00275				382	24.6619	-1149	0.04167				382	24.1627	-1092	0.00798				382	34.7133	-1132	0.02373
		383	3.99634	-1115	0.00277				383	24.5789	-1148	0.04145				383	24.1916	-1091	0.00801				383	34.6685	-1131	0.02367
		384	3.99267	-1114	0.00276				384	24.4858	-1147	0.0412				384	24.1995	-1090	0.00802				384	34.6057	-1130	0.02359
		385	3.98168	-1113	0.00275				385	24.3988	-1146	0.04096				385	24.2257	-1089	0.00805				385	34.5287	-1129	0.02349
		386	3.9707	-1112	0.00274				386	24.3198	-1145	0.04075				386	24.2336	-1088	0.00806				386	34.457	-1128	0.0234
		387	3.97436	-1111	0.00274				387	24.2449	-1144	0.04055				387	24.2546	-1087	0.00808				387	34.3799	-1127	0.0233
		388	3.96337	-1110	0.00273				388	24.1457	-1143	0.04028				388	24.2835	-1086	0.00812				388	34.328	-1126	0.02323
		389	3.95604	-1109	0.00272				389	24.0506	-1142	0.04002				389	24.2992	-1085	0.00814				389	34.2419	-1125	0.02312
		390	3.94505	-1108	0.00271				390	23.9676	-1141	0.0398				390	24.3202	-1084	0.00816				390	34.1846	-1124	0.02305
		391	3.95971	-1107	0.00273				391	23.8907	-1140	0.03959				391	24.3491	-1083	0.00819				391	34.1165	-1123	0.02296
		392	3.95604	-1106	0.00272				392	23.8239	-1139	0.03941				392	24.3753	-1082	0.00822				392	34.0484	-1122	0.02287
		393	3.95604	-1105	0.00272				393	23.7247	-1138	0.03914				393	24.4042	-1081	0.00826				393	33.9749	-1121	0.02278
		394	3.94872	-1104	0.00272				394	23.6275	-1137	0.03888				394	24.4042	-1080	0.00826				394	33.9211	-1120	0.02271
		395	3.94872	-1103	0.00272				395	23.5526	-1136	0.03868				395	24.4226	-1079	0.00828				395	33.8602	-1119	0.02263
		396	3.94139	-1102	0.00271				396	23.4636	-1135	0.03843				396	24.4383	-1078	0.0083				396	33.7814	-1118	0.02253
		397	3.94872	-1101	0.00272				397	23.3664	-1134	0.03817				397	24.4672	-1077	0.00833				397	33.7222	-1117	0.02245
		398	3.94139	-1100	0.00271				398	23.3016	-1133	0.038				398	24.4567	-1076	0.00832				398	33.6631	-1116	0.02237
		399	3.92308	-1099	0.00269				399	23.1923	-1132	0.0377				399	24.4724	-1075	0.00834				399	33.6111	-1115	0.02231
		400	3.92674	-1098	0.00269				400	23.1295	-1131	0.03753				400	24.4961	-1074	0.00836				400	33.5448	-1114	0.02222
		401	3.92308	-1097	0.00269				401	23.0506	-1130	0.03732				401	24.5013	-1073	0.00837				401	33.4731	-1113	0.02213
		402	3.93407	-1096	0.0027				402	22.9474	-1129	0.03704				402	24.5302	-1072	0.0084				402	33.3978	-1112	0.02203
		403	3.90842	-1095	0.00267				403	22.8543	-1128	0.03679				403	24.5538	-1071	0.00843				403	33.3495	-1111	0.02197
		404	3.91209	-1094	0.00267				404	22.7753	-1127	0.03658				404	24.5328	-1070	0.00841				404	33.285	-1110	0.02188
		405	3.90842	-1093	0.00267				405	22.6883	-1126	0.03634				405	24.5853	-1069	0.00847				405	33.2169	-1109	0.0218
		406	3.90476	-1092	0.00267				406	22.6053	-1125	0.03612				406	24.5984	-1068	0.00848				406	33.1541	-1108	0.02172
		407	3.90842	-1091	0.00267				407	22.5101	-1124	0.03586				407	24.6037	-1067	0.00849				407	33.0573	-1107	0.02159
		408	3.92308	-1090	0.00269				408	22.4352	-1123	0.03566				408	24.6142	-1066	0.0085				408	33.0305	-1106	0.02156
		409	3.90842	-1089	0.00267				409	22.3219	-1122	0.03535				409	24.6535	-1065	0.00855				409	32.9534	-1105	0.02146
		410	3.91575	-1088	0.00268				410	22.2328	-1121	0.03511				410	24.6142	-1064	0.0085				410	32.8978	-1104	0.02139
		411	3.90476	-1087	0.00267				411	22.1417	-1120	0.03486				411	24.6509	-1063	0.00854				411	32.8423	-1103	0.02131
		412	3.91209	-1086	0.00267				412	22.0364	-1119	0.03458				412	24.6903	-1062	0.00859				412	32.767	-1102	0.02122
		413	3.91209	-1085	0.00267				413	21.9453	-1118	0.03433				413	24.664	-1061	0.00856				413	32.7276	-1101	0.02117
		414	3.91941	-1084	0.00268				414	21.8603	-1117	0.0341				414	24.6877	-1060	0.00859				414	32.6649	-1100	0.02108
		415	3.91209	-1083	0.00267				415	21.7733	-1116	0.03387				415	24.6903	-1059	0.00859				415	32.6075	-1099	0.02101
		416	3.9304	-1082	0.00269				416	21.6862	-1115	0.03363				416	24.6772	-1058	0.00857				416	32.5573	-1098	0.02095
		417	3.91575	-1081	0.00268				417	21.6012	-1114	0.0334				417	24.6955	-1057	0.00859				417	32.491	-1097	0.02086
		418	3.89744	-1080	0.00266				418	21.5162	-1113	0.03317				418	24.6982	-1056	0.0086				418	32.4409	-1096	0.0208
		419	3.89744	-1079	0.00266				419	21.4109	-1112	0.03289				419	24.7192	-1055	0.00862				419	32.3799	-1095	0.02072
		420	3.89744	-1078	0.00266				420	21.3441	-1111	0.03271				420	24.7297	-1054	0.00863				420	32.3423	-1094	0.02067
		421	3.9011	-1077	0.00266				421	21.2571	-1110	0.03247				421	24.7349	-1053	0.00864				421	32.2581	-1093	0.02056
		422	3.89377	-1076	0.00265				422	21.1802	-1109	0.03227				422	24.727	-1052	0.00863				422	32.2043	-1092	0.02049
		423	3.89377	-1075	0.00265				423	21.0972	-1108	0.03204				423	24.7428	-1051	0.00865				423	32.1469	-1091	0.02042
		424	3.89744	-1074	0.00266				424	21.0061	-1107	0.0318				424	24.7507	-1050	0.00866				424	32.0914	-1090	0.02034
		425	3.87179	-1073	0.00263				425	20.917	-1106	0.03156				425	24.7323	-1049	0.00864				425	32.0305	-1089	0.02027
		426	3.86813	-1072	0.00262				426	20.8259	-1105	0.03131				426	24.7244	-1048	0.00863				426	31.991	-1088	0.02022
		427	3.87546	-1071	0.00263				427	20.7368	-1104	0.03107				427	24.7402	-1047	0.00865				427	31.9409	-1087	0.02015
		428	3.87912	-1070	0.00264				428	20.6478	-1103	0.03083				428	24.7664	-1046	0.00868				428	31.8889	-1086	0.02008
		429	3.88645	-1069	0.00264				429	20.5729	-1102	0.03063				429	24.7717	-1045	0.00868				429	31.8226	-1085	0.02
		430	3.88645	-1068	0.00264				430	20.4939	-1101	0.03041				430	24.7612	-1044	0.00867				430	31.7921	-1084	0.01996
		431	3.87546	-1067	0.00263				431	20.3968	-1100	0.03015				431	24.7585	-1043	0.00867				431	31.7348	-1083	0.01988
		432	3.86447	-1066	0.00262				432	20.3016	-1099	0.02989				432	24.7402	-1042	0.00865				432	31.6792	-1082	0.01981
		433	3.87179	-1065	0.00263				433	20.2146	-1098	0.02966				433	24.7297	-1041	0.00863				433	31.6237	-1081	0.01974
		434	3.87546	-1064	0.00263				434	20.1478	-1097	0.02948				434	24.7349	-1040	0.00864				434	31.5806	-1080	0.01969
		435	3.86813	-1063	0.00262				435	20.0526	-1096	0.02922				435	24.7454	-1039	0.00865				435	31.5323	-1079	0.01962
		436	3.87179	-1062	0.00263				436	19.9656	-1095	0.02898				436	24.727	-1038	0.00863				436	31.4713	-1078	0.01954
		437	3.86813	-1061	0.00262				437	19.8866	-1094	0.02877				437	24.7585	-1037	0.00867				437	31.4265	-1077	0.01949
		438	3.86447	-1060	0.00262				438	19.7976	-1093	0.02853				438	24.7402	-1036	0.00865				438	31.3656	-1076	0.01941
		439	3.86813	-1059	0.00262				439	19.7085	-1092	0.02829				439	24.7428	-1035	0.00865				439	31.3513	-1075	0.01939
		440	3.87546	-1058	0.00263				440	19.6417	-1091	0.02811				440	24.7349	-1034	0.00864				440	31.3082	-1074	0.01933
		441	3.88278	-1057	0.00264				441	19.5688	-1090	0.02791				441	24.706	-1033	0.00861				441	31.2616	-1073	0.01927
		442	3.86813	-1056	0.00262				442	19.4939	-1089	0.02771				442	24.7165	-1032	0.00862				442	31.2079	-1072	0.0192
		443	3.86081	-1055	0.00262				443	19.413	-1088	0.02749				443	24.7165	-1031	0.00862				443	31.1595	-1071	0.01914
		444	3.86447	-1054	0.00262				444	19.3198	-1087	0.02724				444	24.7034	-1030	0.0086				444	31.1129	-1070	0.01908
		445	3.86081	-1053	0.00262				445	19.2551	-1086	0.02707				445	24.685	-1029	0.00858				445	31.0771	-1069	0.01904
		446	3.86447	-1052	0.00262				446	19.1964	-1085	0.02691				446	24.6772	-1028	0.00857				446	31.0287	-1068	0.01897
		447	3.87912	-1051	0.00264				447	19.1113	-1084	0.02668				447	24.6614	-1027	0.00856				447	30.9928	-1067	0.01893
		448	3.86813	-1050	0.00262				448	19.0385	-1083	0.02648				448	24.6483	-1026	0.00854				448	30.9534	-1066	0.01888
		449	3.86081	-1049	0.00262				449	18.9575	-1082	0.02626				449	24.6588	-1025	0.00855				449	30.9265	-1065	0.01884
		450	3.86081	-1048	0.00262				450	18.9008	-1081	0.02611				450	24.6745	-1024	0.00857				450	30.871	-1064	0.01877
		451	3.87179	-1047	0.00263				451	18.8158	-1080	0.02588				451	24.6483	-1023	0.00854				451	30.8423	-1063	0.01873
		452	3.86447	-1046	0.00262				452	18.7551	-1079	0.02571				452	24.6299	-1022	0.00852				452	30.7975	-1062	0.01867
		453	3.86447	-1045	0.00262				453	18.6943	-1078	0.02555				453	24.6011	-1021	0.00849				453	30.7634	-1061	0.01863
		454	3.85348	-1044	0.00261				454	18.6053	-1077	0.02531				454	24.5906	-1020	0.00847				454	30.7509	-1060	0.01861
		455	3.86447	-1043	0.00262				455	18.5202	-1076	0.02508				455	24.5879	-1019	0.00847				455	30.7061	-1059	0.01856
		456	3.86447	-1042	0.00262				456	18.4615	-1075	0.02492				456	24.5774	-1018	0.00846				456	30.6487	-1058	0.01848
		457	3.85714	-1041	0.00261				457	18.3887	-1074	0.02472				457	24.5617	-1017	0.00844				457	30.6165	-1057	0.01844
		458	3.87546	-1040	0.00263				458	18.334	-1073	0.02458				458	24.5302	-1016	0.0084				458	30.5878	-1056	0.0184
		459	3.86447	-1039	0.00262				459	18.253	-1072	0.02436				459	24.5354	-1015	0.00841				459	30.5627	-1055	0.01837
		460	3.85714	-1038	0.00261				460	18.1883	-1071	0.02418				460	24.5092	-1014	0.00838				460	30.5287	-1054	0.01833
		461	3.86081	-1037	0.00262				461	18.1336	-1070	0.02404				461	24.4987	-1013	0.00837				461	30.5215	-1053	0.01832
		462	3.85348	-1036	0.00261				462	18.0567	-1069	0.02383				462	24.4987	-1012	0.00837				462	30.4803	-1052	0.01827
		463	3.84982	-1035	0.0026				463	18.002	-1068	0.02368				463	24.4856	-1011	0.00835				463	30.4624	-1051	0.01824
		464	3.84615	-1034	0.0026				464	17.9413	-1067	0.02352				464	24.4646	-1010	0.00833				464	30.4176	-1050	0.01818
		465	3.84982	-1033	0.0026				465	17.8765	-1066	0.02334				465	24.4567	-1009	0.00832				465	30.4086	-1049	0.01817
		466	3.83883	-1032	0.00259				466	17.8198	-1065	0.02319				466	24.4357	-1008	0.00829				466	30.3763	-1048	0.01813
		467	3.83883	-1031	0.00259				467	17.7611	-1064	0.02303				467	24.4173	-1007	0.00827				467	30.353	-1047	0.0181
		468	3.8315	-1030	0.00258				468	17.7085	-1063	0.02289				468	24.4147	-1006	0.00827				468	30.3226	-1046	0.01806
		469	3.83883	-1029	0.00259				469	17.666	-1062	0.02277				469	24.3779	-1005	0.00823				469	30.2957	-1045	0.01803
		470	3.8315	-1028	0.00258				470	17.6235	-1061	0.02266				470	24.3937	-1004	0.00825				470	30.2814	-1044	0.01801
		471	3.81685	-1027	0.00257				471	17.5405	-1060	0.02243				471	24.3753	-1003	0.00822				471	30.276	-1043	0.018
		472	3.81685	-1026	0.00257				472	17.496	-1059	0.02231				472	24.3438	-1002	0.00819				472	30.2509	-1042	0.01797
		473	3.81319	-1025	0.00256				473	17.4595	-1058	0.02221				473	24.3123	-1001	0.00815				473	30.2186	-1041	0.01793
		474	3.80586	-1024	0.00255				474	17.4049	-1057	0.02207				474	24.2861	-1000	0.00812				474	30.2186	-1040	0.01793
		475	3.79487	-1023	0.00254				475	17.3644	-1056	0.02196				475	24.2887	-999	0.00812				475	30.1935	-1039	0.0179
		476	3.77656	-1022	0.00252				476	17.3097	-1055	0.02181				476	24.2493	-998	0.00808				476	30.1738	-1038	0.01787
		477	3.77656	-1021	0.00252				477	17.2571	-1054	0.02167				477	24.2441	-997	0.00807				477	30.1756	-1037	0.01787
		478	3.78022	-1020	0.00252				478	17.1943	-1053	0.0215				478	24.2467	-996	0.00808				478	30.1541	-1036	0.01784
		479	3.76557	-1019	0.00251				479	17.1518	-1052	0.02138				479	24.2205	-995	0.00804				479	30.1272	-1035	0.01781
		480	3.75458	-1018	0.0025				480	17.1174	-1051	0.02129				480	24.2178	-994	0.00804				480	30.1201	-1034	0.0178
		481	3.74725	-1017	0.00249				481	17.0729	-1050	0.02117				481	24.1942	-993	0.00801				481	30.0932	-1033	0.01777
		482	3.74359	-1016	0.00248				482	17.0182	-1049	0.02102				482	24.1732	-992	0.00799				482	30.1201	-1032	0.0178
		483	3.74359	-1015	0.00248				483	16.9534	-1048	0.02085				483	24.1549	-991	0.00797				483	30.1022	-1031	0.01778
		484	3.72527	-1014	0.00246				484	16.9109	-1047	0.02073				484	24.1076	-990	0.00791				484	30.095	-1030	0.01777
		485	3.72894	-1013	0.00247				485	16.8684	-1046	0.02062				485	24.1155	-989	0.00792				485	30.0878	-1029	0.01776
		486	3.73626	-1012	0.00248				486	16.836	-1045	0.02053				486	24.1155	-988	0.00792				486	30.095	-1028	0.01777
		487	3.7326	-1011	0.00247				487	16.7794	-1044	0.02038				487	24.0945	-987	0.0079				487	30.0699	-1027	0.01774
		488	3.73993	-1010	0.00248				488	16.751	-1043	0.0203				488	24.0656	-986	0.00787				488	30.0573	-1026	0.01772
		489	3.7326	-1009	0.00247				489	16.7065	-1042	0.02018				489	24.0289	-985	0.00782				489	30.0645	-1025	0.01773
		490	3.71429	-1008	0.00245				490	16.664	-1041	0.02007				490	24.0079	-984	0.0078				490	30.0788	-1024	0.01775
		491	3.71429	-1007	0.00245				491	16.6599	-1040	0.02005				491	23.9947	-983	0.00778				491	30.0735	-1023	0.01774
		492	3.71429	-1006	0.00245				492	16.6194	-1039	0.01994				492	23.9554	-982	0.00774				492	30.0771	-1022	0.01775
		493	3.69963	-1005	0.00243				493	16.5628	-1038	0.01979				493	23.9501	-981	0.00773				493	30.0645	-1021	0.01773
		494	3.68498	-1004	0.00242				494	16.5263	-1037	0.01969				494	23.9449	-980	0.00773				494	30.0735	-1020	0.01774
		495	3.69231	-1003	0.00243				495	16.4899	-1036	0.01959				495	23.9318	-979	0.00771				495	30.0932	-1019	0.01777
		496	3.67399	-1002	0.0024				496	16.4555	-1035	0.0195				496	23.9265	-978	0.0077				496	30.0896	-1018	0.01776
		497	3.67033	-1001	0.0024				497	16.4332	-1034	0.01944				497	23.895	-977	0.00767				497	30.095	-1017	0.01777
		498	3.67033	-1000	0.0024				498	16.3988	-1033	0.01935				498	23.8924	-976	0.00767				498	30.1129	-1016	0.01779
		499	3.65934	-999	0.00239				499	16.3725	-1032	0.01928				499	23.8346	-975	0.0076				499	30.1147	-1015	0.01779
		500	3.63736	-998	0.00236				500	16.334	-1031	0.01917				500	23.8294	-974	0.00759				500	30.1111	-1014	0.01779
		501	3.64835	-997	0.00238				501	16.2834	-1030	0.01904				501	23.8189	-973	0.00758				501	30.1129	-1013	0.01779
		502	3.6337	-996	0.00236				502	16.253	-1029	0.01895				502	23.8031	-972	0.00756				502	30.138	-1012	0.01782
		503	3.61172	-995	0.00233				503	16.2166	-1028	0.01886				503	23.79	-971	0.00755				503	30.1631	-1011	0.01786
		504	3.6044	-994	0.00233				504	16.1822	-1027	0.01876				504	23.7664	-970	0.00752				504	30.181	-1010	0.01788
		505	3.59707	-993	0.00232				505	16.168	-1026	0.01873				505	23.7874	-969	0.00754				505	30.172	-1009	0.01787
		506	3.58974	-992	0.00231				506	16.1538	-1025	0.01869				506	23.7323	-968	0.00748				506	30.1792	-1008	0.01788
		507	3.58974	-991	0.00231				507	16.1174	-1024	0.01859				507	23.7244	-967	0.00747				507	30.1774	-1007	0.01787
		508	3.57875	-990	0.0023				508	16.087	-1023	0.01851				508	23.7034	-966	0.00745				508	30.1953	-1006	0.0179
		509	3.55678	-989	0.00227				509	16.0567	-1022	0.01842				509	23.6955	-965	0.00744				509	30.2151	-1005	0.01792
		510	3.5641	-988	0.00228				510	16.0283	-1021	0.01835				510	23.6483	-964	0.00738				510	30.2455	-1004	0.01796
		511	3.55678	-987	0.00227				511	15.998	-1020	0.01827				511	23.6535	-963	0.00739				511	30.2455	-1003	0.01796
		512	3.53846	-986	0.00225				512	15.9737	-1019	0.0182				512	23.6116	-962	0.00734				512	30.276	-1002	0.018
		513	3.52747	-985	0.00224				513	15.9777	-1018	0.01821				513	23.6168	-961	0.00735				513	30.3029	-1001	0.01804
		514	3.5348	-984	0.00225				514	15.9433	-1017	0.01812				514	23.6325	-960	0.00736				514	30.3082	-1000	0.01804
		515	3.52015	-983	0.00223				515	15.9049	-1016	0.01801				515	23.6168	-959	0.00735				515	30.3298	-999	0.01807
		516	3.50916	-982	0.00222				516	15.8866	-1015	0.01797				516	23.5827	-958	0.00731				516	30.3405	-998	0.01809
		517	3.49817	-981	0.00221				517	15.8583	-1014	0.01789				517	23.5827	-957	0.00731				517	30.3638	-997	0.01812
		518	3.48718	-980	0.00219				518	15.8401	-1013	0.01784				518	23.5591	-956	0.00728				518	30.3799	-996	0.01814
		519	3.47253	-979	0.00218				519	15.8198	-1012	0.01778				519	23.5459	-955	0.00726				519	30.4158	-995	0.01818
		520	3.4652	-978	0.00217				520	15.7834	-1011	0.01769				520	23.5564	-954	0.00728				520	30.4176	-994	0.01818
		521	3.45421	-977	0.00216				521	15.7713	-1010	0.01765				521	23.5249	-953	0.00724				521	30.4427	-993	0.01822
		522	3.44689	-976	0.00215				522	15.749	-1009	0.01759				522	23.5144	-952	0.00723				522	30.4677	-992	0.01825
		523	3.44689	-975	0.00215				523	15.7186	-1008	0.01751				523	23.5013	-951	0.00721				523	30.4964	-991	0.01829
		524	3.4359	-974	0.00214				524	15.7146	-1007	0.0175				524	23.5092	-950	0.00722				524	30.5341	-990	0.01834
		525	3.43223	-973	0.00213				525	15.6862	-1006	0.01742				525	23.4882	-949	0.0072				525	30.552	-989	0.01836
		526	3.41392	-972	0.00211				526	15.6903	-1005	0.01743				526	23.4829	-948	0.00719				526	30.5771	-988	0.01839
		527	3.39927	-971	0.00209				527	15.664	-1004	0.01736				527	23.4567	-947	0.00716				527	30.5914	-987	0.01841
		528	3.37363	-970	0.00207				528	15.6437	-1003	0.01731				528	23.4305	-946	0.00713				528	30.6255	-986	0.01845
		529	3.35897	-969	0.00205				529	15.6457	-1002	0.01731				529	23.4593	-945	0.00716				529	30.647	-985	0.01848
		530	3.34799	-968	0.00204				530	15.6093	-1001	0.01722				530	23.4646	-944	0.00717				530	30.7043	-984	0.01855
		531	3.34432	-967	0.00203				531	15.5992	-1000	0.01719				531	23.4383	-943	0.00714				531	30.7007	-983	0.01855
		532	3.34432	-966	0.00203				532	15.583	-999	0.01714				532	23.4383	-942	0.00714				532	30.7491	-982	0.01861
		533	3.32601	-965	0.00201				533	15.5587	-998	0.01708				533	23.4173	-941	0.00712				533	30.776	-981	0.01865
		534	3.31502	-964	0.002				534	15.5526	-997	0.01706				534	23.4357	-940	0.00714				534	30.7903	-980	0.01867
		535	3.31502	-963	0.002				535	15.5324	-996	0.01701				535	23.4252	-939	0.00712				535	30.8082	-979	0.01869
		536	3.30769	-962	0.00199				536	15.5263	-995	0.01699				536	23.3989	-938	0.00709				536	30.8513	-978	0.01874
		537	3.28938	-961	0.00197				537	15.5162	-994	0.01696				537	23.3701	-937	0.00706				537	30.8943	-977	0.0188
		538	3.27839	-960	0.00196				538	15.5162	-993	0.01696				538	23.3753	-936	0.00707				538	30.9158	-976	0.01883
		539	3.28205	-959	0.00196				539	15.4899	-992	0.01689				539	23.3648	-935	0.00705				539	30.9498	-975	0.01887
		540	3.26374	-958	0.00194				540	15.4737	-991	0.01685				540	23.3911	-934	0.00708				540	30.9659	-974	0.01889
		541	3.2381	-957	0.00191				541	15.4777	-990	0.01686				541	23.3937	-933	0.00709				541	30.9857	-973	0.01892
		542	3.2381	-956	0.00191				542	15.4636	-989	0.01682				542	23.4094	-932	0.00711				542	31.0484	-972	0.019
		543	3.22711	-955	0.0019				543	15.4717	-988	0.01684				543	23.4042	-931	0.0071				543	31.0556	-971	0.01901
		544	3.20147	-954	0.00187				544	15.4575	-987	0.01681				544	23.3963	-930	0.00709				544	31.1039	-970	0.01907
		545	3.17949	-953	0.00185				545	15.4696	-986	0.01684				545	23.4121	-929	0.00711				545	31.1631	-969	0.01915
		546	3.18681	-952	0.00185				546	15.4757	-985	0.01685				546	23.4094	-928	0.00711				546	31.1953	-968	0.01919
		547	3.17216	-951	0.00184				547	15.4615	-984	0.01682				547	23.4147	-927	0.00711				547	31.2222	-967	0.01922
		548	3.15751	-950	0.00182				548	15.4514	-983	0.01679				548	23.4042	-926	0.0071				548	31.2401	-966	0.01925
		549	3.13553	-949	0.0018				549	15.4615	-982	0.01682				549	23.4173	-925	0.00712				549	31.2706	-965	0.01929
		550	3.12454	-948	0.00178				550	15.4555	-981	0.0168				550	23.4383	-924	0.00714				550	31.2939	-964	0.01932
		551	3.12454	-947	0.00178				551	15.4656	-980	0.01683				551	23.4619	-923	0.00717				551	31.3638	-963	0.01941
		552	3.11722	-946	0.00178				552	15.4534	-979	0.01679				552	23.4567	-922	0.00716				552	31.3961	-962	0.01945
		553	3.08791	-945	0.00174				553	15.4332	-978	0.01674				553	23.4331	-921	0.00713				553	31.4176	-961	0.01948
		554	3.07692	-944	0.00173				554	15.4291	-977	0.01673				554	23.4331	-920	0.00713				554	31.4677	-960	0.01954
		555	3.06227	-943	0.00171				555	15.4413	-976	0.01676				555	23.4514	-919	0.00715				555	31.509	-959	0.01959
		556	3.05495	-942	0.00171				556	15.4271	-975	0.01672				556	23.4646	-918	0.00717				556	31.5448	-958	0.01964
		557	3.04029	-941	0.00169				557	15.4312	-974	0.01673				557	23.4751	-917	0.00718				557	31.5735	-957	0.01968
		558	3.0293	-940	0.00168				558	15.4352	-973	0.01675				558	23.4908	-916	0.0072				558	31.6057	-956	0.01972
		559	3.02198	-939	0.00167				559	15.4534	-972	0.01679				559	23.5066	-915	0.00722				559	31.647	-955	0.01977
		560	3.00733	-938	0.00165				560	15.4534	-971	0.01679				560	23.5407	-914	0.00726				560	31.6828	-954	0.01982
		561	2.99267	-937	0.00163				561	15.4656	-970	0.01683				561	23.5617	-913	0.00728				561	31.7025	-953	0.01984
		562	2.98535	-936	0.00163				562	15.4717	-969	0.01684				562	23.5669	-912	0.00729				562	31.7419	-952	0.01989
		563	2.9707	-935	0.00161				563	15.4575	-968	0.01681				563	23.5879	-911	0.00731				563	31.7993	-951	0.01997
		564	2.97436	-934	0.00161				564	15.4858	-967	0.01688				564	23.6037	-910	0.00733				564	31.8495	-950	0.02003
		565	2.95971	-933	0.0016				565	15.4939	-966	0.0169				565	23.6273	-909	0.00736				565	31.8799	-949	0.02007
		566	2.95604	-932	0.00159				566	15.5101	-965	0.01695				566	23.6457	-908	0.00738				566	31.9158	-948	0.02012
		567	2.93407	-931	0.00157				567	15.5223	-964	0.01698				567	23.6588	-907	0.00739				567	31.948	-947	0.02016
		568	2.92674	-930	0.00156				568	15.5445	-963	0.01704				568	23.706	-906	0.00745				568	32.0018	-946	0.02023
		569	2.92674	-929	0.00156				569	15.5445	-962	0.01704				569	23.727	-905	0.00747				569	32.0466	-945	0.02029
		570	2.91941	-928	0.00155				570	15.5445	-961	0.01704				570	23.7769	-904	0.00753				570	32.0645	-944	0.02031
		571	2.90476	-927	0.00154				571	15.5709	-960	0.01711				571	23.79	-903	0.00755				571	32.1165	-943	0.02038
		572	2.89377	-926	0.00152				572	15.5729	-959	0.01712				572	23.811	-902	0.00757				572	32.1792	-942	0.02046
		573	2.87179	-925	0.0015				573	15.579	-958	0.01713				573	23.832	-901	0.0076				573	32.2061	-941	0.02049
		574	2.86813	-924	0.00149				574	15.583	-957	0.01714				574	23.8556	-900	0.00762				574	32.2366	-940	0.02053
		575	2.85714	-923	0.00148				575	15.6194	-956	0.01724				575	23.8871	-899	0.00766				575	32.285	-939	0.02059
		576	2.83516	-922	0.00146				576	15.6336	-955	0.01728				576	23.9134	-898	0.00769				576	32.3477	-938	0.02068
		577	2.84249	-921	0.00147				577	15.6417	-954	0.0173				577	23.9685	-897	0.00775				577	32.371	-937	0.02071
		578	2.82051	-920	0.00144				578	15.6579	-953	0.01735				578	24.0026	-896	0.00779				578	32.3907	-936	0.02073
		579	2.82418	-919	0.00144				579	15.6559	-952	0.01734				579	24.0315	-895	0.00783				579	32.4462	-935	0.0208
		580	2.81685	-918	0.00144				580	15.6923	-951	0.01744				580	24.0709	-894	0.00787				580	32.5054	-934	0.02088
		581	2.80952	-917	0.00143				581	15.7065	-950	0.01748				581	24.105	-893	0.00791				581	32.5448	-933	0.02093
		582	2.79487	-916	0.00141				582	15.7267	-949	0.01753				582	24.1365	-892	0.00795				582	32.5753	-932	0.02097
		583	2.78388	-915	0.0014				583	15.7389	-948	0.01757				583	24.1522	-891	0.00797				583	32.6093	-931	0.02101
		584	2.7619	-914	0.00137				584	15.7713	-947	0.01765				584	24.2205	-890	0.00804				584	32.6416	-930	0.02105
		585	2.76557	-913	0.00138				585	15.7976	-946	0.01772				585	24.2808	-889	0.00811				585	32.715	-929	0.02115
		586	2.73626	-912	0.00135				586	15.8158	-945	0.01777				586	24.3255	-888	0.00817				586	32.7491	-928	0.02119
		587	2.74725	-911	0.00136				587	15.8563	-944	0.01788				587	24.3386	-887	0.00818				587	32.7939	-927	0.02125
		588	2.72894	-910	0.00134				588	15.8846	-943	0.01796				588	24.3648	-886	0.00821				588	32.8495	-926	0.02132
		589	2.72894	-909	0.00134				589	15.9049	-942	0.01801				589	24.4094	-885	0.00826				589	32.9014	-925	0.02139
		590	2.72161	-908	0.00133				590	15.9069	-941	0.01802				590	24.4357	-884	0.00829				590	32.9444	-924	0.02145
		591	2.71062	-907	0.00132				591	15.9413	-940	0.01811				591	24.5039	-883	0.00837				591	33.0036	-923	0.02152
		592	2.7033	-906	0.00131				592	15.9393	-939	0.01811				592	24.5354	-882	0.00841				592	33.043	-922	0.02157
		593	2.69231	-905	0.0013				593	15.9636	-938	0.01817				593	24.5695	-881	0.00845				593	33.0717	-921	0.02161
		594	2.69231	-904	0.0013				594	15.9757	-937	0.01821				594	24.6325	-880	0.00852				594	33.1344	-920	0.02169
		595	2.68498	-903	0.00129				595	15.9919	-936	0.01825				595	24.6745	-879	0.00857				595	33.1505	-919	0.02171
		596	2.67399	-902	0.00127				596	16.0344	-935	0.01836				596	24.7218	-878	0.00863				596	33.2097	-918	0.02179
		597	2.68864	-901	0.00129				597	16.0486	-934	0.0184				597	24.7638	-877	0.00867				597	33.2473	-917	0.02184
		598	2.67033	-900	0.00127				598	16.0668	-933	0.01845				598	24.8084	-876	0.00873				598	33.2831	-916	0.02188
		599	2.65568	-899	0.00125				599	16.1154	-932	0.01858				599	24.8478	-875	0.00877				599	33.3387	-915	0.02195
		600	2.65568	-898	0.00125				600	16.1377	-931	0.01864				600	24.9291	-874	0.00887				600	33.3745	-914	0.022
		601	2.65201	-897	0.00125				601	16.1356	-930	0.01864				601	24.9632	-873	0.0089				601	33.414	-913	0.02205
		602	2.64103	-896	0.00124				602	16.1802	-929	0.01876				602	24.9947	-872	0.00894				602	33.457	-912	0.02211
		603	2.6337	-895	0.00123				603	16.2065	-928	0.01883				603	25.0577	-871	0.00901				603	33.5054	-911	0.02217
		604	2.64835	-894	0.00125				604	16.249	-927	0.01894				604	25.0945	-870	0.00906				604	33.5699	-910	0.02225
		605	2.6337	-893	0.00123				605	16.2713	-926	0.019				605	25.1837	-869	0.00916				605	33.6344	-909	0.02234
		606	2.64835	-892	0.00125				606	16.3158	-925	0.01912				606	25.2388	-868	0.00922				606	33.6631	-908	0.02237
		607	2.64835	-891	0.00125				607	16.3644	-924	0.01926				607	25.2887	-867	0.00928				607	33.69	-907	0.02241
		608	2.6337	-890	0.00123				608	16.4028	-923	0.01936				608	25.3071	-866	0.0093				608	33.7115	-906	0.02244
		609	2.64103	-889	0.00124				609	16.419	-922	0.0194				609	25.3596	-865	0.00936				609	33.7724	-905	0.02251
		610	2.64469	-888	0.00124				610	16.4231	-921	0.01941				610	25.4173	-864	0.00943				610	33.8172	-904	0.02257
		611	2.65568	-887	0.00125				611	16.4555	-920	0.0195				611	25.4777	-863	0.0095				611	33.8548	-903	0.02262
		612	2.66667	-886	0.00127				612	16.5061	-919	0.01964				612	25.5144	-862	0.00954				612	33.9122	-902	0.02269
		613	2.66667	-885	0.00127				613	16.5304	-918	0.0197				613	25.6037	-861	0.00965				613	33.9552	-901	0.02275
		614	2.65201	-884	0.00125				614	16.5729	-917	0.01982				614	25.6509	-860	0.0097				614	34.009	-900	0.02282
		615	2.65201	-883	0.00125				615	16.5891	-916	0.01986				615	25.6982	-859	0.00976				615	34.052	-899	0.02287
		616	2.67033	-882	0.00127				616	16.6032	-915	0.0199				616	25.7612	-858	0.00983				616	34.1093	-898	0.02295
		617	2.663	-881	0.00126				617	16.6417	-914	0.02				617	25.8163	-857	0.00989				617	34.1272	-897	0.02297
		618	2.67399	-880	0.00127				618	16.6498	-913	0.02003				618	25.8766	-856	0.00996				618	34.1667	-896	0.02302
		619	2.67399	-879	0.00127				619	16.6903	-912	0.02014				619	25.9554	-855	0.01005				619	34.215	-895	0.02309
		620	2.67766	-878	0.00128				620	16.7206	-911	0.02022				620	26.0105	-854	0.01012				620	34.2885	-894	0.02318
		621	2.67766	-877	0.00128				621	16.7733	-910	0.02036				621	26.0656	-853	0.01018				621	34.3154	-893	0.02321
		622	2.68132	-876	0.00128				622	16.8097	-909	0.02046				622	26.1024	-852	0.01022				622	34.362	-892	0.02327
		623	2.70696	-875	0.00131				623	16.8462	-908	0.02056				623	26.1759	-851	0.01031				623	34.4158	-891	0.02334
		624	2.69963	-874	0.0013				624	16.8826	-907	0.02066				624	26.2677	-850	0.01041				624	34.4606	-890	0.0234
		625	2.69597	-873	0.0013				625	16.9109	-906	0.02073				625	26.294	-849	0.01044				625	34.5054	-889	0.02346
		626	2.71429	-872	0.00132				626	16.9494	-905	0.02084				626	26.3648	-848	0.01053				626	34.5305	-888	0.02349
		627	2.69963	-871	0.0013				627	16.9737	-904	0.0209				627	26.4514	-847	0.01063				627	34.5717	-887	0.02355
		628	2.7033	-870	0.00131				628	16.9879	-903	0.02094				628	26.4882	-846	0.01067				628	34.595	-886	0.02358
		629	2.71795	-869	0.00132				629	17.0223	-902	0.02103				629	26.5722	-845	0.01077				629	34.6505	-885	0.02365
		630	2.72161	-868	0.00133				630	17.0466	-901	0.0211				630	26.6063	-844	0.01081				630	34.6846	-884	0.02369
		631	2.72894	-867	0.00134				631	17.0729	-900	0.02117				631	26.6509	-843	0.01086				631	34.7186	-883	0.02374
		632	2.7326	-866	0.00134				632	17.0972	-899	0.02124				632	26.706	-842	0.01092				632	34.767	-882	0.0238
		633	2.72894	-865	0.00134				633	17.1235	-898	0.02131				633	26.748	-841	0.01097				633	34.8387	-881	0.02389
		634	2.73626	-864	0.00135				634	17.17	-897	0.02143				634	26.8399	-840	0.01108				634	34.8656	-880	0.02392
		635	2.74725	-863	0.00136				635	17.1984	-896	0.02151				635	26.8976	-839	0.01114				635	34.9194	-879	0.02399
		636	2.73993	-862	0.00135				636	17.2186	-895	0.02156				636	26.9606	-838	0.01122				636	34.9642	-878	0.02405
		637	2.75824	-861	0.00137				637	17.2551	-894	0.02166				637	27.0105	-837	0.01127				637	35.0054	-877	0.02411
		638	2.76923	-860	0.00138				638	17.2935	-893	0.02177				638	27.0709	-836	0.01134				638	35.0323	-876	0.02414
		639	2.7619	-859	0.00137				639	17.3279	-892	0.02186				639	27.1207	-835	0.0114				639	35.1004	-875	0.02423
		640	2.76557	-858	0.00138				640	17.3401	-891	0.02189				640	27.1706	-834	0.01146				640	35.1487	-874	0.02429
		641	2.77289	-857	0.00139				641	17.3563	-890	0.02194				641	27.21	-833	0.01151				641	35.1953	-873	0.02435
		642	2.77656	-856	0.00139				642	17.3988	-889	0.02205				642	27.2835	-832	0.01159				642	35.2258	-872	0.02439
		643	2.77656	-855	0.00139				643	17.4372	-888	0.02215				643	27.3307	-831	0.01165				643	35.2796	-871	0.02446
		644	2.78755	-854	0.0014				644	17.4798	-887	0.02227				644	27.3963	-830	0.01172				644	35.3064	-870	0.02449
		645	2.78755	-853	0.0014				645	17.5324	-886	0.02241				645	27.4856	-829	0.01182				645	35.3208	-869	0.02451
		646	2.78755	-852	0.0014				646	17.5445	-885	0.02244				646	27.5354	-828	0.01188				646	35.3853	-868	0.0246
		647	2.81319	-851	0.00143				647	17.5749	-884	0.02253				647	27.5906	-827	0.01195				647	35.4373	-867	0.02466
		648	2.79487	-850	0.00141				648	17.6012	-883	0.0226				648	27.6378	-826	0.012				648	35.4839	-866	0.02472
		649	2.79853	-849	0.00142				649	17.6377	-882	0.0227				649	27.7008	-825	0.01207				649	35.5179	-865	0.02477
		650	2.8022	-848	0.00142				650	17.6498	-881	0.02273				650	27.7402	-824	0.01212				650	35.5323	-864	0.02479
		651	2.81685	-847	0.00144				651	17.6761	-880	0.0228				651	27.8451	-823	0.01224				651	35.5932	-863	0.02486
		652	2.8315	-846	0.00145				652	17.6984	-879	0.02286				652	27.8976	-822	0.0123				652	35.638	-862	0.02492
		653	2.83516	-845	0.00146				653	17.7551	-878	0.02301				653	27.9318	-821	0.01234				653	35.6918	-861	0.02499
		654	2.84249	-844	0.00147				654	17.7632	-877	0.02303				654	27.9659	-820	0.01238				654	35.7276	-860	0.02504
		655	2.87179	-843	0.0015				655	17.8077	-876	0.02315				655	28.0131	-819	0.01243				655	35.7527	-859	0.02507
		656	2.89011	-842	0.00152				656	17.8502	-875	0.02327				656	28.0735	-818	0.0125				656	35.7975	-858	0.02513
		657	2.89011	-841	0.00152				657	17.8623	-874	0.0233				657	28.1207	-817	0.01256				657	35.819	-857	0.02516
		658	2.89377	-840	0.00152				658	17.8887	-873	0.02337				658	28.1811	-816	0.01263				658	35.862	-856	0.02521
		659	2.89377	-839	0.00152				659	17.919	-872	0.02346				659	28.2283	-815	0.01268				659	35.905	-855	0.02527
		660	2.88645	-838	0.00151				660	17.9514	-871	0.02354				660	28.2782	-814	0.01274				660	35.9534	-854	0.02533
		661	2.90842	-837	0.00154				661	17.9919	-870	0.02365				661	28.3386	-813	0.01281				661	36.0054	-853	0.0254
		662	2.91941	-836	0.00155				662	18.002	-869	0.02368				662	28.3937	-812	0.01288				662	36.0323	-852	0.02543
		663	2.93407	-835	0.00157				663	18.0344	-868	0.02377				663	28.4462	-811	0.01294				663	36.0699	-851	0.02548
		664	2.95604	-834	0.00159				664	18.0607	-867	0.02384				664	28.5144	-810	0.01302				664	36.0896	-850	0.0255
		665	2.9707	-833	0.00161				665	18.1053	-866	0.02396				665	28.5407	-809	0.01305				665	36.1398	-849	0.02557
		666	2.96337	-832	0.0016				666	18.1295	-865	0.02402				666	28.5879	-808	0.0131				666	36.1685	-848	0.02561
		667	2.9707	-831	0.00161				667	18.1417	-864	0.02406				667	28.6404	-807	0.01316				667	36.2258	-847	0.02568
		668	2.99634	-830	0.00164				668	18.1781	-863	0.02416				668	28.6929	-806	0.01322				668	36.2545	-846	0.02572
		669	2.98901	-829	0.00163				669	18.2024	-862	0.02422				669	28.7323	-805	0.01327				669	36.319	-845	0.0258
		670	2.99267	-828	0.00163				670	18.2409	-861	0.02433				670	28.8084	-804	0.01336				670	36.3531	-844	0.02584
		671	3.01099	-827	0.00166				671	18.2794	-860	0.02443				671	28.8478	-803	0.0134				671	36.3943	-843	0.0259
		672	3.0293	-826	0.00168				672	18.2874	-859	0.02445				672	28.8898	-802	0.01345				672	36.4516	-842	0.02597
		673	3.03663	-825	0.00168				673	18.3198	-858	0.02454				673	28.9318	-801	0.0135				673	36.4892	-841	0.02602
		674	3.06227	-824	0.00171				674	18.33	-857	0.02457				674	28.9869	-800	0.01356				674	36.5143	-840	0.02605
		675	3.08791	-823	0.00174				675	18.3603	-856	0.02465				675	29.0394	-799	0.01362				675	36.5645	-839	0.02612
		676	3.09524	-822	0.00175				676	18.3927	-855	0.02474				676	29.0997	-798	0.01369				676	36.6022	-838	0.02617
		677	3.11722	-821	0.00178				677	18.4332	-854	0.02484				677	29.1312	-797	0.01373				677	36.6487	-837	0.02623
		678	3.13187	-820	0.00179				678	18.4575	-853	0.02491				678	29.1601	-796	0.01376				678	36.6918	-836	0.02628
		679	3.13553	-819	0.0018				679	18.496	-852	0.02501				679	29.2257	-795	0.01384				679	36.7473	-835	0.02635
		680	3.15018	-818	0.00181				680	18.5142	-851	0.02506				680	29.2677	-794	0.01389				680	36.8029	-834	0.02642
		681	3.16117	-817	0.00183				681	18.5162	-850	0.02507				681	29.3123	-793	0.01394				681	36.8315	-833	0.02646
		682	3.17949	-816	0.00185				682	18.5709	-849	0.02522				682	29.3832	-792	0.01402				682	36.9104	-832	0.02656
		683	3.19048	-815	0.00186				683	18.6053	-848	0.02531				683	29.4173	-791	0.01406				683	36.9552	-831	0.02662
		684	3.20147	-814	0.00187				684	18.6255	-847	0.02536				684	29.4436	-790	0.01409				684	36.9892	-830	0.02667
		685	3.20147	-813	0.00187				685	18.6518	-846	0.02544				685	29.5092	-789	0.01417				685	37.0125	-829	0.0267
		686	3.21245	-812	0.00188				686	18.6599	-845	0.02546				686	29.5564	-788	0.01422				686	37.0806	-828	0.02678
		687	3.23077	-811	0.0019				687	18.6802	-844	0.02551				687	29.6116	-787	0.01429				687	37.1416	-827	0.02686
		688	3.24542	-810	0.00192				688	18.6984	-843	0.02556				688	29.6693	-786	0.01435				688	37.1953	-826	0.02693
		689	3.24908	-809	0.00192				689	18.7429	-842	0.02568				689	29.7139	-785	0.0144				689	37.2115	-825	0.02695
		690	3.26374	-808	0.00194				690	18.753	-841	0.02571				690	29.7717	-784	0.01447				690	37.2885	-824	0.02705
		691	3.29304	-807	0.00197				691	18.7753	-840	0.02577				691	29.811	-783	0.01452				691	37.3351	-823	0.02711
		692	3.30037	-806	0.00198				692	18.8097	-839	0.02586				692	29.8504	-782	0.01456				692	37.3943	-822	0.02719
		693	3.30769	-805	0.00199				693	18.8219	-838	0.02589				693	29.8793	-781	0.01459				693	37.4444	-821	0.02725
		694	3.32234	-804	0.00201				694	18.8441	-837	0.02595				694	29.9528	-780	0.01468				694	37.4946	-820	0.02732
		695	3.337	-803	0.00202				695	18.8785	-836	0.02605				695	30.0026	-779	0.01474				695	37.5591	-819	0.0274
		696	3.35897	-802	0.00205				696	18.8887	-835	0.02608				696	30.0551	-778	0.0148				696	37.6111	-818	0.02747
		697	3.35897	-801	0.00205				697	18.915	-834	0.02615				697	30.1129	-777	0.01487				697	37.6971	-817	0.02758
		698	3.35897	-800	0.00205				698	18.9534	-833	0.02625				698	30.1601	-776	0.01492				698	37.7455	-816	0.02764
		699	3.37729	-799	0.00207				699	18.9696	-832	0.02629				699	30.2152	-775	0.01498				699	37.8047	-815	0.02772
		700	3.39194	-798	0.00209				700	19.0081	-831	0.0264				700	30.2835	-774	0.01506				700	37.8728	-814	0.02781
		701	3.40659	-797	0.0021				701	19.004	-830	0.02639				701	30.315	-773	0.0151				701	37.9194	-813	0.02787
		702	3.43223	-796	0.00213				702	19.0283	-829	0.02645				702	30.3832	-772	0.01518				702	38.0036	-812	0.02797
		703	3.42857	-795	0.00213				703	19.0445	-828	0.0265				703	30.4357	-771	0.01524				703	38.0663	-811	0.02806
		704	3.4359	-794	0.00214				704	19.083	-827	0.0266				704	30.4672	-770	0.01528				704	38.1201	-810	0.02812
		705	3.45055	-793	0.00215				705	19.1032	-826	0.02665				705	30.5354	-769	0.01535				705	38.1828	-809	0.02821
		706	3.46886	-792	0.00217				706	19.1377	-825	0.02675				706	30.6142	-768	0.01545				706	38.2742	-808	0.02832
		707	3.48718	-791	0.00219				707	19.1538	-824	0.02679				707	30.6457	-767	0.01548				707	38.3262	-807	0.02839
		708	3.50183	-790	0.00221				708	19.166	-823	0.02682				708	30.727	-766	0.01558				708	38.4032	-806	0.02849
		709	3.52015	-789	0.00223				709	19.1822	-822	0.02687				709	30.7507	-765	0.0156				709	38.4588	-805	0.02856
		710	3.52747	-788	0.00224				710	19.2105	-821	0.02694				710	30.8215	-764	0.01569				710	38.5394	-804	0.02867
		711	3.53114	-787	0.00224				711	19.2146	-820	0.02696				711	30.9003	-763	0.01578				711	38.5914	-803	0.02873
		712	3.54945	-786	0.00226				712	19.2287	-819	0.02699				712	30.9291	-762	0.01581				712	38.6756	-802	0.02884
		713	3.54945	-785	0.00226				713	19.2287	-818	0.02699				713	30.9764	-761	0.01586				713	38.7778	-801	0.02897
		714	3.56044	-784	0.00228				714	19.247	-817	0.02704				714	31.0656	-760	0.01597				714	38.8477	-800	0.02906
		715	3.56044	-783	0.00228				715	19.2834	-816	0.02714				715	31.168	-759	0.01609				715	38.9229	-799	0.02916
		716	3.57143	-782	0.00229				716	19.3077	-815	0.02721				716	31.1785	-758	0.0161				716	39.0054	-798	0.02927
		717	3.59707	-781	0.00232				717	19.3178	-814	0.02723				717	31.2362	-757	0.01617				717	39.0878	-797	0.02937
		718	3.60073	-780	0.00232				718	19.3279	-813	0.02726				718	31.3333	-756	0.01628				718	39.1882	-796	0.0295
		719	3.61905	-779	0.00234				719	19.3522	-812	0.02733				719	31.4042	-755	0.01636				719	39.2563	-795	0.02959
		720	3.62637	-778	0.00235				720	19.3664	-811	0.02737				720	31.5039	-754	0.01648				720	39.3172	-794	0.02967
		721	3.63004	-777	0.00236				721	19.3644	-810	0.02736				721	31.5407	-753	0.01652				721	39.4211	-793	0.0298
		722	3.65568	-776	0.00238				722	19.3907	-809	0.02743				722	31.6011	-752	0.01659				722	39.5269	-792	0.02994
		723	3.663	-775	0.00239				723	19.3988	-808	0.02745				723	31.6903	-751	0.01669				723	39.6165	-791	0.03006
		724	3.68864	-774	0.00242				724	19.413	-807	0.02749				724	31.7559	-750	0.01677				724	39.6936	-790	0.03016
		725	3.68498	-773	0.00242				725	19.4089	-806	0.02748				725	31.832	-749	0.01686				725	39.7634	-789	0.03025
		726	3.71062	-772	0.00245				726	19.4271	-805	0.02753				726	31.8793	-748	0.01691				726	39.8584	-788	0.03037
		727	3.69597	-771	0.00243				727	19.4514	-804	0.0276				727	31.9475	-747	0.01699				727	39.9588	-787	0.0305
		728	3.70696	-770	0.00244				728	19.4534	-803	0.0276				728	32.0394	-746	0.0171				728	40.0466	-786	0.03061
		729	3.72527	-769	0.00246				729	19.4636	-802	0.02763				729	32.1496	-745	0.01722				729	40.1434	-785	0.03074
		730	3.73993	-768	0.00248				730	19.4858	-801	0.02769				730	32.2073	-744	0.01729				730	40.224	-784	0.03084
		731	3.76557	-767	0.00251				731	19.496	-800	0.02772				731	32.2861	-743	0.01738				731	40.3118	-783	0.03095
		732	3.76923	-766	0.00251				732	19.5243	-799	0.02779				732	32.3543	-742	0.01746				732	40.3996	-782	0.03107
		733	3.79487	-765	0.00254				733	19.5283	-798	0.0278				733	32.4436	-741	0.01756				733	40.5161	-781	0.03122
		734	3.78388	-764	0.00253				734	19.5243	-797	0.02779				734	32.5144	-740	0.01765				734	40.6183	-780	0.03135
		735	3.79853	-763	0.00255				735	19.5567	-796	0.02788				735	32.5774	-739	0.01772				735	40.7169	-779	0.03148
		736	3.80952	-762	0.00256				736	19.5526	-795	0.02787				736	32.6693	-738	0.01782				736	40.7903	-778	0.03157
		737	3.81685	-761	0.00257				737	19.5749	-794	0.02793				737	32.7375	-737	0.0179				737	40.8925	-777	0.0317
		738	3.8315	-760	0.00258				738	19.6093	-793	0.02802				738	32.8163	-736	0.01799				738	41.0018	-776	0.03184
		739	3.84249	-759	0.0026				739	19.6053	-792	0.02801				739	32.9134	-735	0.01811				739	41.1093	-775	0.03198
		740	3.83883	-758	0.00259				740	19.6073	-791	0.02802				740	32.979	-734	0.01818				740	41.224	-774	0.03213
		741	3.84615	-757	0.0026				741	19.6275	-790	0.02807				741	33.0866	-733	0.01831				741	41.328	-773	0.03226
		742	3.85348	-756	0.00261				742	19.6437	-789	0.02812				742	33.1863	-732	0.01842				742	41.4337	-772	0.0324
		743	3.87912	-755	0.00264				743	19.6538	-788	0.02814				743	33.2703	-731	0.01852				743	41.5269	-771	0.03252
		744	3.89011	-754	0.00265				744	19.664	-787	0.02817				744	33.3517	-730	0.01861				744	41.638	-770	0.03266
		745	3.91575	-753	0.00268				745	19.6761	-786	0.0282				745	33.4698	-729	0.01875				745	41.7276	-769	0.03278
		746	3.91575	-752	0.00268				746	19.6883	-785	0.02824				746	33.5512	-728	0.01885				746	41.862	-768	0.03295
		747	3.91575	-751	0.00268				747	19.6842	-784	0.02822				747	33.643	-727	0.01895				747	41.9749	-767	0.0331
		748	3.91941	-750	0.00268				748	19.6943	-783	0.02825				748	33.748	-726	0.01907				748	42.0645	-766	0.03321
		749	3.92308	-749	0.00269				749	19.7045	-782	0.02828				749	33.8451	-725	0.01919				749	42.1613	-765	0.03334
		750	3.93407	-748	0.0027				750	19.7166	-781	0.02831				750	33.9239	-724	0.01928				750	42.2831	-764	0.0335
		751	3.96337	-747	0.00273				751	19.7186	-780	0.02832				751	33.9738	-723	0.01933				751	42.3961	-763	0.03364
		752	3.9304	-746	0.00269				752	19.7206	-779	0.02832				752	34.0997	-722	0.01948				752	42.5143	-762	0.0338
		753	3.94872	-745	0.00272				753	19.7308	-778	0.02835				753	34.2257	-721	0.01963				753	42.6129	-761	0.03392
		754	3.95971	-744	0.00273				754	19.7368	-777	0.02837				754	34.294	-720	0.01971				754	42.7276	-760	0.03407
		755	3.97436	-743	0.00274				755	19.7449	-776	0.02839				755	34.4305	-719	0.01986				755	42.8477	-759	0.03423
		756	3.97802	-742	0.00275				756	19.7449	-775	0.02839				756	34.5171	-718	0.01996				756	42.9695	-758	0.03438
		757	3.97436	-741	0.00274				757	19.7713	-774	0.02846				757	34.6299	-717	0.02009				757	43.1022	-757	0.03455
		758	3.98901	-740	0.00276				758	19.7834	-773	0.02849				758	34.7139	-716	0.02019				758	43.2061	-756	0.03469
		759	3.98901	-739	0.00276				759	19.7814	-772	0.02849				759	34.8451	-715	0.02034				759	43.3154	-755	0.03483
		760	4	-738	0.00277				760	19.7935	-771	0.02852				760	34.9396	-714	0.02045				760	43.4355	-754	0.03498
		761	4.01465	-737	0.00279				761	19.7996	-770	0.02854				761	35.063	-713	0.0206				761	43.5394	-753	0.03512
		762	4.0293	-736	0.00281				762	19.7915	-769	0.02851				762	35.1706	-712	0.02072				762	43.6685	-752	0.03528
		763	4.00733	-735	0.00278				763	19.8036	-768	0.02855				763	35.2651	-711	0.02083				763	43.7742	-751	0.03542
		764	4.01465	-734	0.00279				764	19.83	-767	0.02862				764	35.3701	-710	0.02095				764	43.8889	-750	0.03557
		765	4.01099	-733	0.00279				765	19.8279	-766	0.02861				765	35.5171	-709	0.02112				765	44.0215	-749	0.03574
		766	4.01832	-732	0.00279				766	19.8401	-765	0.02865				766	35.6299	-708	0.02125				766	44.1308	-748	0.03588
		767	4.02198	-731	0.0028				767	19.8664	-764	0.02872				767	35.7323	-707	0.02137				767	44.2724	-747	0.03606
		768	4.04396	-730	0.00282				768	19.8563	-763	0.02869				768	35.832	-706	0.02149				768	44.3853	-746	0.03621
		769	4.0293	-729	0.00281				769	19.8421	-762	0.02865				769	35.9554	-705	0.02163				769	44.5072	-745	0.03637
		770	4.01832	-728	0.00279				770	19.8644	-761	0.02871				770	36.1024	-704	0.0218				770	44.6219	-744	0.03652
		771	4.0293	-727	0.00281				771	19.8826	-760	0.02876				771	36.2178	-703	0.02193				771	44.7491	-743	0.03668
		772	4.04762	-726	0.00283				772	19.8826	-759	0.02876				772	36.3255	-702	0.02206				772	44.8871	-742	0.03686
		773	4.04029	-725	0.00282				773	19.8846	-758	0.02877				773	36.4488	-701	0.0222				773	44.991	-741	0.03699
		774	4.05128	-724	0.00283				774	19.8907	-757	0.02878				774	36.5722	-700	0.02234				774	45.1344	-740	0.03718
		775	4.06593	-723	0.00285				775	19.8988	-756	0.0288				775	36.6745	-699	0.02246				775	45.267	-739	0.03735
		776	4.04396	-722	0.00282				776	19.9028	-755	0.02882				776	36.8189	-698	0.02263				776	45.3925	-738	0.03751
		777	4.05495	-721	0.00284				777	19.9008	-754	0.02881				777	36.9344	-697	0.02276				777	45.5108	-737	0.03766
		778	4.05495	-720	0.00284				778	19.9211	-753	0.02886				778	37.0709	-696	0.02292				778	45.6219	-736	0.03781
		779	4.05861	-719	0.00284				779	19.9413	-752	0.02892				779	37.2178	-695	0.02309				779	45.7581	-735	0.03798
		780	4.05861	-718	0.00284				780	19.9251	-751	0.02888				780	37.3386	-694	0.02323				780	45.8943	-734	0.03816
		781	4.05128	-717	0.00283				781	19.9332	-750	0.0289				781	37.4672	-693	0.02338				781	46.0215	-733	0.03832
		782	4.06227	-716	0.00284				782	19.9453	-749	0.02893				782	37.6299	-692	0.02357				782	46.1577	-732	0.0385
		783	4.07326	-715	0.00286				783	19.9393	-748	0.02891				783	37.7559	-691	0.02371				783	46.2814	-731	0.03866
		784	4.06593	-714	0.00285				784	19.9393	-747	0.02891				784	37.8661	-690	0.02384				784	46.4014	-730	0.03881
		785	4.06227	-713	0.00284				785	19.9575	-746	0.02896				785	37.9974	-689	0.02399				785	46.5233	-729	0.03897
		786	4.05495	-712	0.00284				786	19.9372	-745	0.02891				786	38.1207	-688	0.02413				786	46.6523	-728	0.03914
		787	4.05861	-711	0.00284				787	19.9332	-744	0.0289				787	38.2441	-687	0.02428				787	46.7867	-727	0.03931
		788	4.04762	-710	0.00283				788	19.9433	-743	0.02892				788	38.4252	-686	0.02449				788	46.9176	-726	0.03948
		789	4.05861	-709	0.00284				789	19.9494	-742	0.02894				789	38.5564	-685	0.02464				789	47.0287	-725	0.03962
		790	4.05495	-708	0.00284				790	19.9757	-741	0.02901				790	38.7034	-684	0.02481				790	47.1846	-724	0.03982
		791	4.0696	-707	0.00285				791	19.9696	-740	0.029				791	38.8425	-683	0.02497				791	47.31	-723	0.03998
		792	4.04762	-706	0.00283				792	19.9676	-739	0.02899				792	38.9711	-682	0.02512				792	47.4355	-722	0.04015
		793	4.04762	-705	0.00283				793	19.9595	-738	0.02897				793	39.0997	-681	0.02527				793	47.5538	-721	0.0403
		794	4.04762	-704	0.00283				794	19.9676	-737	0.02899				794	39.2467	-680	0.02544				794	47.7043	-720	0.04049
		795	4.04029	-703	0.00282				795	19.9899	-736	0.02905				795	39.3963	-679	0.02561				795	47.8351	-719	0.04066
		796	4.06227	-702	0.00284				796	19.9879	-735	0.02904				796	39.5328	-678	0.02577				796	47.9498	-718	0.04081
		797	4.04029	-701	0.00282				797	20.0061	-734	0.02909				797	39.6955	-677	0.02596				797	48.0896	-717	0.04099
		798	4.04396	-700	0.00282				798	20.004	-733	0.02909				798	39.832	-676	0.02612				798	48.2258	-716	0.04117
		799	4.0293	-699	0.00281				799	20.0121	-732	0.02911				799	39.9711	-675	0.02628				799	48.3584	-715	0.04134
		800	4.04029	-698	0.00282				800	20.004	-731	0.02909				800	40.1102	-674	0.02644				800	48.4964	-714	0.04152
		801	4.03663	-697	0.00281				801	20.0182	-730	0.02913				801	40.2703	-673	0.02662				801	48.6272	-713	0.04168
		802	4.0293	-696	0.00281				802	19.998	-729	0.02907				802	40.4409	-672	0.02682				802	48.7599	-712	0.04186
		803	4.03663	-695	0.00281				803	20.0061	-728	0.02909				803	40.5722	-671	0.02697				803	48.8745	-711	0.042
		804	4.04396	-694	0.00282				804	20.0202	-727	0.02913				804	40.7402	-670	0.02717				804	49	-710	0.04216
		805	4.01832	-693	0.00279				805	20.0263	-726	0.02915				805	40.8898	-669	0.02734				805	49.1523	-709	0.04236
		806	4.01832	-692	0.00279				806	20.0263	-725	0.02915				806	41.0184	-668	0.02749				806	49.2742	-708	0.04252
		807	4.00733	-691	0.00278				807	20.0081	-724	0.0291				807	41.1732	-667	0.02767				807	49.3943	-707	0.04267
		808	4.01465	-690	0.00279				808	20.0081	-723	0.0291				808	41.3386	-666	0.02786				808	49.5125	-706	0.04283
		809	4.01099	-689	0.00279				809	20.0121	-722	0.02911				809	41.4908	-665	0.02804				809	49.6595	-705	0.04302
		810	3.99634	-688	0.00277				810	20.0101	-721	0.02911				810	41.6352	-664	0.0282				810	49.7939	-704	0.04319
		811	4.00366	-687	0.00278				811	20.0182	-720	0.02913				811	41.769	-663	0.02836				811	49.9301	-703	0.04337
		812	3.99634	-686	0.00277				812	19.9939	-719	0.02906				812	41.9134	-662	0.02852				812	50.0878	-702	0.04357
		813	3.97436	-685	0.00274				813	20.0061	-718	0.02909				813	42.0682	-661	0.0287				813	50.224	-701	0.04374
		814	3.97436	-684	0.00274				814	20.0121	-717	0.02911				814	42.2152	-660	0.02887				814	50.3333	-700	0.04389
		815	3.9707	-683	0.00274				815	20.0223	-716	0.02914				815	42.3963	-659	0.02908				815	50.4462	-699	0.04403
		816	3.95238	-682	0.00272				816	20.0223	-715	0.02914				816	42.5328	-658	0.02924				816	50.5842	-698	0.04421
		817	3.94139	-681	0.00271				817	20.0324	-714	0.02917				817	42.6772	-657	0.02941				817	50.7258	-697	0.04439
		818	3.92674	-680	0.00269				818	20.0283	-713	0.02915				818	42.8399	-656	0.0296				818	50.871	-696	0.04458
		819	3.92674	-679	0.00269				819	20.0324	-712	0.02917				819	43.0262	-655	0.02981				819	50.9749	-695	0.04471
		820	3.92674	-678	0.00269				820	20.0263	-711	0.02915				820	43.168	-654	0.02998				820	51.1147	-694	0.04489
		821	3.92308	-677	0.00269				821	20.0405	-710	0.02919				821	43.2913	-653	0.03012				821	51.2617	-693	0.04508
		822	3.91209	-676	0.00267				822	20.0061	-709	0.02909				822	43.4488	-652	0.0303				822	51.3781	-692	0.04523
		823	3.90476	-675	0.00267				823	20.0162	-708	0.02912				823	43.6194	-651	0.0305				823	51.5108	-691	0.04541
		824	3.89744	-674	0.00266				824	20.0283	-707	0.02915				824	43.7533	-650	0.03065				824	51.6703	-690	0.04561
		825	3.89744	-673	0.00266				825	20.0162	-706	0.02912				825	43.9213	-649	0.03085				825	51.8064	-689	0.04579
		826	3.89377	-672	0.00265				826	20.0162	-705	0.02912				826	44.0787	-648	0.03103				826	51.905	-688	0.04591
		827	3.89011	-671	0.00265				827	19.996	-704	0.02907				827	44.1942	-647	0.03116				827	52.0538	-687	0.04611
		828	3.87179	-670	0.00263				828	20.0263	-703	0.02915				828	44.3491	-646	0.03134				828	52.1882	-686	0.04628
		829	3.86813	-669	0.00262				829	20.0202	-702	0.02913				829	44.5039	-645	0.03152				829	52.3118	-685	0.04644
		830	3.86447	-668	0.00262				830	20	-701	0.02908				830	44.6562	-644	0.0317				830	52.4391	-684	0.0466
		831	3.85714	-667	0.00261				831	20.0081	-700	0.0291				831	44.8084	-643	0.03188				831	52.5824	-683	0.04679
		832	3.84615	-666	0.0026				832	19.996	-699	0.02907				832	44.9528	-642	0.03204				832	52.6918	-682	0.04693
		833	3.82784	-665	0.00258				833	19.9858	-698	0.02904				833	45.1312	-641	0.03225				833	52.8369	-681	0.04712
		834	3.82051	-664	0.00257				834	19.9615	-697	0.02897				834	45.2625	-640	0.0324				834	52.9642	-680	0.04728
		835	3.8315	-663	0.00258				835	19.9514	-696	0.02895				835	45.4068	-639	0.03257				835	53.0932	-679	0.04745
		836	3.82051	-662	0.00257				836	19.9717	-695	0.029				836	45.5407	-638	0.03272				836	53.2169	-678	0.04761
		837	3.8022	-661	0.00255				837	19.9433	-694	0.02892				837	45.6982	-637	0.03291				837	53.3441	-677	0.04777
		838	3.79487	-660	0.00254				838	19.9494	-693	0.02894				838	45.8504	-636	0.03308				838	53.4767	-676	0.04794
		839	3.8022	-659	0.00255				839	19.9413	-692	0.02892				839	45.9921	-635	0.03325				839	53.6272	-675	0.04814
		840	3.79853	-658	0.00255				840	19.9453	-691	0.02893				840	46.1312	-634	0.03341				840	53.7563	-674	0.0483
		841	3.78755	-657	0.00253				841	19.9271	-690	0.02888				841	46.2887	-633	0.03359				841	53.8781	-673	0.04846
		842	3.78022	-656	0.00252				842	19.9271	-689	0.02888				842	46.4226	-632	0.03374				842	54.0233	-672	0.04865
		843	3.76557	-655	0.00251				843	19.9271	-688	0.02888				843	46.5538	-631	0.0339				843	54.1667	-671	0.04883
		844	3.7619	-654	0.0025				844	19.9109	-687	0.02884				844	46.7244	-630	0.03409				844	54.285	-670	0.04899
		845	3.75458	-653	0.0025				845	19.9231	-686	0.02887				845	46.8714	-629	0.03426				845	54.4247	-669	0.04917
		846	3.74359	-652	0.00248				846	19.9069	-685	0.02883				846	47.0236	-628	0.03444				846	54.5484	-668	0.04933
		847	3.72894	-651	0.00247				847	19.8846	-684	0.02877				847	47.1575	-627	0.03459				847	54.6774	-667	0.04949
		848	3.74725	-650	0.00249				848	19.8806	-683	0.02876				848	47.3097	-626	0.03477				848	54.8262	-666	0.04968
		849	3.73626	-649	0.00248				849	19.8623	-682	0.02871				849	47.4383	-625	0.03492				849	54.9337	-665	0.04982
		850	3.72527	-648	0.00246				850	19.8603	-681	0.0287				850	47.5643	-624	0.03507				850	55.1129	-664	0.05005
		851	3.71429	-647	0.00245				851	19.8623	-680	0.02871				851	47.6824	-623	0.0352				851	55.2294	-663	0.0502
		852	3.69597	-646	0.00243				852	19.8664	-679	0.02872				852	47.8294	-622	0.03537				852	55.3674	-662	0.05038
		853	3.68864	-645	0.00242				853	19.8583	-678	0.02869				853	47.9843	-621	0.03555				853	55.5143	-661	0.05057
		854	3.68132	-644	0.00241				854	19.8381	-677	0.02864				854	48.1417	-620	0.03573				854	55.6362	-660	0.05073
		855	3.68132	-643	0.00241				855	19.8401	-676	0.02865				855	48.2756	-619	0.03589				855	55.7563	-659	0.05088
		856	3.67033	-642	0.0024				856	19.8219	-675	0.0286				856	48.4042	-618	0.03604				856	55.8763	-658	0.05104
		857	3.65934	-641	0.00239				857	19.8077	-674	0.02856				857	48.5223	-617	0.03617				857	56.0018	-657	0.0512
		858	3.663	-640	0.00239				858	19.8036	-673	0.02855				858	48.6562	-616	0.03633				858	56.1469	-656	0.05139
		859	3.65568	-639	0.00238				859	19.7976	-672	0.02853				859	48.7822	-615	0.03648				859	56.3208	-655	0.05161
		860	3.63736	-638	0.00236				860	19.7834	-671	0.02849				860	48.916	-614	0.03663				860	56.4283	-654	0.05175
		861	3.62271	-637	0.00235				861	19.7773	-670	0.02848				861	49.0866	-613	0.03683				861	56.5645	-653	0.05193
		862	3.6044	-636	0.00233				862	19.7935	-669	0.02852				862	49.2073	-612	0.03697				862	56.6882	-652	0.05209
		863	3.60073	-635	0.00232				863	19.7753	-668	0.02847				863	49.3438	-611	0.03713				863	56.8297	-651	0.05227
		864	3.58974	-634	0.00231				864	19.7814	-667	0.02849				864	49.4829	-610	0.03729				864	56.9821	-650	0.05247
		865	3.57143	-633	0.00229				865	19.7692	-666	0.02845				865	49.6247	-609	0.03745				865	57.1237	-649	0.05265
		866	3.54945	-632	0.00226				866	19.7591	-665	0.02843				866	49.769	-608	0.03762				866	57.2581	-648	0.05282
		867	3.54945	-631	0.00226				867	19.7348	-664	0.02836				867	49.9029	-607	0.03777				867	57.3853	-647	0.05299
		868	3.52381	-630	0.00224				868	19.7389	-663	0.02837				868	50.0184	-606	0.03791				868	57.5323	-646	0.05318
		869	3.53114	-629	0.00224				869	19.7551	-662	0.02842				869	50.1549	-605	0.03806				869	57.6631	-645	0.05334
		870	3.51282	-628	0.00222				870	19.7409	-661	0.02838				870	50.2598	-604	0.03819				870	57.7885	-644	0.05351
		871	3.49451	-627	0.0022				871	19.7308	-660	0.02835				871	50.3858	-603	0.03833				871	57.9265	-643	0.05368
		872	3.48352	-626	0.00219				872	19.7348	-659	0.02836				872	50.5459	-602	0.03852				872	58.0753	-642	0.05388
		873	3.4652	-625	0.00217				873	19.7105	-658	0.0283				873	50.6745	-601	0.03867				873	58.2204	-641	0.05406
		874	3.46886	-624	0.00217				874	19.6741	-657	0.0282				874	50.8032	-600	0.03881				874	58.3638	-640	0.05425
		875	3.45421	-623	0.00216				875	19.6883	-656	0.02824				875	50.9055	-599	0.03893				875	58.4982	-639	0.05442
		876	3.43956	-622	0.00214				876	19.6923	-655	0.02825				876	51.0079	-598	0.03905				876	58.6434	-638	0.05461
		877	3.43223	-621	0.00213				877	19.6822	-654	0.02822				877	51.1312	-597	0.03919				877	58.7778	-637	0.05478
		878	3.41026	-620	0.00211				878	19.6923	-653	0.02825				878	51.2598	-596	0.03934				878	58.8996	-636	0.05494
		879	3.38828	-619	0.00208				879	19.6781	-652	0.02821				879	51.4094	-595	0.03952				879	59.0573	-635	0.05514
		880	3.38828	-618	0.00208				880	19.6761	-651	0.0282				880	51.5249	-594	0.03965				880	59.1918	-634	0.05532
		881	3.36996	-617	0.00206				881	19.664	-650	0.02817				881	51.6352	-593	0.03978				881	59.328	-633	0.05549
		882	3.36264	-616	0.00205				882	19.67	-649	0.02819				882	51.7664	-592	0.03993				882	59.4731	-632	0.05568
		883	3.34066	-615	0.00203				883	19.6498	-648	0.02813				883	51.9003	-591	0.04008				883	59.5932	-631	0.05584
		884	3.32967	-614	0.00202				884	19.6498	-647	0.02813				884	52.0499	-590	0.04026				884	59.7455	-630	0.05603
		885	3.31868	-613	0.002				885	19.6295	-646	0.02808				885	52.1575	-589	0.04038				885	59.9032	-629	0.05624
		886	3.30037	-612	0.00198				886	19.6437	-645	0.02812				886	52.2283	-588	0.04046				886	60.0466	-628	0.05642
		887	3.28938	-611	0.00197				887	19.6498	-644	0.02813				887	52.3779	-587	0.04064				887	60.1828	-627	0.0566
		888	3.26374	-610	0.00194				888	19.6437	-643	0.02812				888	52.5066	-586	0.04079				888	60.3459	-626	0.05681
		889	3.26007	-609	0.00194				889	19.6457	-642	0.02812				889	52.5958	-585	0.04089				889	60.4749	-625	0.05697
		890	3.24542	-608	0.00192				890	19.6619	-641	0.02816				890	52.7428	-584	0.04106				890	60.6039	-624	0.05714
		891	3.24176	-607	0.00192				891	19.6579	-640	0.02815				891	52.8242	-583	0.04115				891	60.7509	-623	0.05733
		892	3.2381	-606	0.00191				892	19.6761	-639	0.0282				892	52.9213	-582	0.04127				892	60.8889	-622	0.05751
		893	3.22711	-605	0.0019				893	19.6903	-638	0.02824				893	53.0787	-581	0.04145				893	61.0484	-621	0.05771
		894	3.19414	-604	0.00186				894	19.6842	-637	0.02822				894	53.1863	-580	0.04157				894	61.1846	-620	0.05789
		895	3.1685	-603	0.00183				895	19.668	-636	0.02818				895	53.3123	-579	0.04172				895	61.3477	-619	0.0581
		896	3.16484	-602	0.00183				896	19.664	-635	0.02817				896	53.4383	-578	0.04186				896	61.4624	-618	0.05825
		897	3.15385	-601	0.00182				897	19.6721	-634	0.02819				897	53.5407	-577	0.04198				897	61.6255	-617	0.05846
		898	3.13187	-600	0.00179				898	19.6822	-633	0.02822				898	53.6693	-576	0.04213				898	61.7563	-616	0.05863
		899	3.13187	-599	0.00179				899	19.6903	-632	0.02824				899	53.7638	-575	0.04224				899	61.8978	-615	0.05881
		900	3.12454	-598	0.00178				900	19.668	-631	0.02818				900	53.8898	-574	0.04239				900	62.0484	-614	0.059
		901	3.09158	-597	0.00175				901	19.6741	-630	0.0282				901	54.0131	-573	0.04253				901	62.2115	-613	0.05921
		902	3.10623	-596	0.00176				902	19.6862	-629	0.02823				902	54.0945	-572	0.04262				902	62.3531	-612	0.0594
		903	3.07692	-595	0.00173				903	19.6964	-628	0.02826				903	54.2073	-571	0.04276				903	62.4875	-611	0.05957
		904	3.06227	-594	0.00171				904	19.7065	-627	0.02828				904	54.3307	-570	0.0429				904	62.6792	-610	0.05982
		905	3.06227	-593	0.00171				905	19.7146	-626	0.02831				905	54.4436	-569	0.04303				905	62.7903	-609	0.05996
		906	3.03297	-592	0.00168				906	19.7368	-625	0.02837				906	54.5669	-568	0.04317				906	62.9391	-608	0.06015
		907	3.02564	-591	0.00167				907	19.747	-624	0.02839				907	54.6535	-567	0.04327				907	63.0932	-607	0.06035
		908	3.00366	-590	0.00165				908	19.7652	-623	0.02844				908	54.79	-566	0.04343				908	63.2652	-606	0.06057
		909	2.9707	-589	0.00161				909	19.7713	-622	0.02846				909	54.9029	-565	0.04356				909	63.371	-605	0.06071
		910	2.97436	-588	0.00161				910	19.7854	-621	0.0285				910	55.0157	-564	0.04369				910	63.5018	-604	0.06088
		911	2.94872	-587	0.00159				911	19.7834	-620	0.02849				911	55.1312	-563	0.04382				911	63.6846	-603	0.06112
		912	2.94139	-586	0.00158				912	19.7733	-619	0.02847				912	55.2598	-562	0.04397				912	63.8244	-602	0.0613
		913	2.92308	-585	0.00156				913	19.8057	-618	0.02855				913	55.3543	-561	0.04408				913	63.9659	-601	0.06148
		914	2.90476	-584	0.00154				914	19.8158	-617	0.02858				914	55.4724	-560	0.04422				914	64.129	-600	0.06169
		915	2.9011	-583	0.00153				915	19.83	-616	0.02862				915	55.5879	-559	0.04435				915	64.2921	-599	0.0619
		916	2.89377	-582	0.00152				916	19.8664	-615	0.02872				916	55.6982	-558	0.04448				916	64.4337	-598	0.06208
		917	2.85348	-581	0.00148				917	19.8785	-614	0.02875				917	55.8215	-557	0.04462				917	64.5771	-597	0.06227
		918	2.83883	-580	0.00146				918	19.8826	-613	0.02876				918	55.9711	-556	0.0448				918	64.7491	-596	0.06249
		919	2.82418	-579	0.00144				919	19.8947	-612	0.02879				919	56.0446	-555	0.04488				919	64.8996	-595	0.06268
		920	2.80586	-578	0.00142				920	19.9069	-611	0.02883				920	56.1653	-554	0.04502				920	65.0358	-594	0.06286
		921	2.76923	-577	0.00138				921	19.9332	-610	0.0289				921	56.2887	-553	0.04516				921	65.2007	-593	0.06307
		922	2.78388	-576	0.0014				922	19.9555	-609	0.02896				922	56.3779	-552	0.04527				922	65.3477	-592	0.06326
		923	2.76923	-575	0.00138				923	19.9798	-608	0.02902				923	56.4908	-551	0.0454				923	65.4875	-591	0.06344
		924	2.75824	-574	0.00137				924	20.004	-607	0.02909				924	56.5958	-550	0.04552				924	65.6505	-590	0.06365
		925	2.74359	-573	0.00135				925	20.0344	-606	0.02917				925	56.7165	-549	0.04566				925	65.8011	-589	0.06385
		926	2.73626	-572	0.00135				926	20.0526	-605	0.02922				926	56.8399	-548	0.0458				926	65.9534	-588	0.06404
		927	2.71062	-571	0.00132				927	20.0688	-604	0.02926				927	56.9213	-547	0.0459				927	66.1183	-587	0.06426
		928	2.69231	-570	0.0013				928	20.0911	-603	0.02932				928	57.0551	-546	0.04605				928	66.267	-586	0.06445
		929	2.67766	-569	0.00128				929	20.1215	-602	0.02941				929	57.1785	-545	0.04619				929	66.4337	-585	0.06466
		930	2.663	-568	0.00126				930	20.1741	-601	0.02955				930	57.2861	-544	0.04632				930	66.5735	-584	0.06484
		931	2.65201	-567	0.00125				931	20.1761	-600	0.02955				931	57.4042	-543	0.04646				931	66.7527	-583	0.06507
		932	2.63004	-566	0.00123				932	20.2146	-599	0.02966				932	57.4829	-542	0.04655				932	66.8961	-582	0.06526
		933	2.61905	-565	0.00121				933	20.2368	-598	0.02972				933	57.6063	-541	0.04669				933	67.0627	-581	0.06547
		934	2.60073	-564	0.00119				934	20.2773	-597	0.02983				934	57.7375	-540	0.04684				934	67.1989	-580	0.06565
		935	2.58608	-563	0.00118				935	20.3057	-596	0.0299				935	57.8478	-539	0.04697				935	67.3781	-579	0.06588
		936	2.57143	-562	0.00116				936	20.3239	-595	0.02995				936	58.0079	-538	0.04715				936	67.5305	-578	0.06608
		937	2.5641	-561	0.00115				937	20.3421	-594	0.03				937	58.0971	-537	0.04726				937	67.7097	-577	0.06631
		938	2.5641	-560	0.00115				938	20.3684	-593	0.03007				938	58.2152	-536	0.04739				938	67.871	-576	0.06652
		939	2.54212	-559	0.00113				939	20.413	-592	0.03019				939	58.3596	-535	0.04756				939	68.009	-575	0.0667
		940	2.50916	-558	0.00109				940	20.4615	-591	0.03032				940	58.4567	-534	0.04767				940	68.1774	-574	0.06691
		941	2.50549	-557	0.00108				941	20.4798	-590	0.03037				941	58.5748	-533	0.04781				941	68.3387	-573	0.06712
		942	2.50183	-556	0.00108				942	20.4939	-589	0.03041				942	58.685	-532	0.04794				942	68.4964	-572	0.06732
		943	2.47619	-555	0.00105				943	20.5445	-588	0.03055				943	58.8373	-531	0.04811				943	68.6702	-571	0.06755
		944	2.47619	-554	0.00105				944	20.5789	-587	0.03064				944	58.9659	-530	0.04826				944	68.8477	-570	0.06778
		945	2.45055	-553	0.00102				945	20.6215	-586	0.03076				945	59.0787	-529	0.04839				945	69.009	-569	0.06799
		946	2.43223	-552	0.001				946	20.668	-585	0.03088				946	59.2047	-528	0.04854				946	69.1667	-568	0.06819
		947	2.43956	-551	0.00101				947	20.6943	-584	0.03095				947	59.3333	-527	0.04869				947	69.3477	-567	0.06842
		948	2.43956	-550	0.00101				948	20.7247	-583	0.03104				948	59.4383	-526	0.04881				948	69.5018	-566	0.06862
		949	2.41758	-549	0.000985071				949	20.7571	-582	0.03112				949	59.5722	-525	0.04896				949	69.6613	-565	0.06883
		950	2.41392	-548	0.000980932				950	20.8219	-581	0.0313				950	59.7297	-524	0.04915				950	69.8495	-564	0.06907
		951	2.39927	-547	0.000964376				951	20.8806	-580	0.03146				951	59.8556	-523	0.04929				951	70.0072	-563	0.06927
		952	2.37363	-546	0.000935403				952	20.915	-579	0.03155				952	60	-522	0.04946				952	70.2061	-562	0.06953
		953	2.36996	-545	0.000931264				953	20.9453	-578	0.03163				953	60.1417	-521	0.04962				953	70.362	-561	0.06973
		954	2.3663	-544	0.000927125				954	20.9838	-577	0.03174				954	60.2651	-520	0.04977				954	70.5287	-560	0.06995
		955	2.3663	-543	0.000927125				955	21.0425	-576	0.03189				955	60.4094	-519	0.04993				955	70.6971	-559	0.07016
		956	2.36264	-542	0.000922987				956	21.087	-575	0.03201				956	60.5223	-518	0.05006				956	70.8835	-558	0.07041
		957	2.35531	-541	0.000914709				957	21.1377	-574	0.03215				957	60.6877	-517	0.05026				957	71.0645	-557	0.07064
		958	2.33333	-540	0.000889875				958	21.1903	-573	0.03229				958	60.8347	-516	0.05043				958	71.2437	-556	0.07087
		959	2.33333	-539	0.000889875				959	21.2227	-572	0.03238				959	60.9764	-515	0.05059				959	71.4229	-555	0.0711
		960	2.32234	-538	0.000877458				960	21.2571	-571	0.03247				960	61.1444	-514	0.05078				960	71.5968	-554	0.07133
		961	2.31502	-537	0.00086918				961	21.3259	-570	0.03266				961	61.2966	-513	0.05096				961	71.7599	-553	0.07154
		962	2.31136	-536	0.000865041				962	21.3785	-569	0.0328				962	61.4462	-512	0.05113				962	71.9624	-552	0.0718
		963	2.30403	-535	0.000856763				963	21.4332	-568	0.03295				963	61.5932	-511	0.0513				963	72.1416	-551	0.07203
		964	2.29304	-534	0.000844346				964	21.4858	-567	0.03309				964	61.7585	-510	0.0515				964	72.3208	-550	0.07226
		965	2.28938	-533	0.000840207				965	21.5142	-566	0.03317				965	61.9423	-509	0.05171				965	72.4982	-549	0.07249
		966	2.28938	-532	0.000840207				966	21.5688	-565	0.03332				966	62.1024	-508	0.05189				966	72.7168	-548	0.07277
		967	2.27106	-531	0.000819513				967	21.6093	-564	0.03343				967	62.2598	-507	0.05208				967	72.8566	-547	0.07295
		968	2.26374	-530	0.000811235				968	21.6741	-563	0.0336				968	62.4672	-506	0.05232				968	73.052	-546	0.0732
		969	2.26007	-529	0.000807096				969	21.7227	-562	0.03373				969	62.6378	-505	0.05251				969	73.2419	-545	0.07345
		970	2.22711	-528	0.000769845				970	21.7834	-561	0.0339				970	62.7795	-504	0.05268				970	73.4498	-544	0.07372
		971	2.23077	-527	0.000773984				971	21.832	-560	0.03403				971	63.0079	-503	0.05294				971	73.6505	-543	0.07398
		972	2.22344	-526	0.000765706				972	21.8968	-559	0.0342				972	63.1942	-502	0.05316				972	73.8405	-542	0.07422
		973	2.22344	-525	0.000765706				973	21.9696	-558	0.0344				973	63.3648	-501	0.05335				973	74.0591	-541	0.0745
		974	2.21612	-524	0.000757428				974	22.0121	-557	0.03451				974	63.5643	-500	0.05359				974	74.2455	-540	0.07474
		975	2.21612	-523	0.000757428				975	22.083	-556	0.03471				975	63.769	-499	0.05382				975	74.457	-539	0.07502
		976	2.21245	-522	0.000753289				976	22.1255	-555	0.03482				976	63.9738	-498	0.05406				976	74.6488	-538	0.07526
		977	2.1978	-521	0.000736734				977	22.1781	-554	0.03496				977	64.189	-497	0.05431				977	74.862	-537	0.07554
		978	2.19414	-520	0.000732595				978	22.2591	-553	0.03518				978	64.3963	-496	0.05455				978	75.0645	-536	0.0758
		979	2.18681	-519	0.000724317				979	22.3198	-552	0.03534				979	64.6037	-495	0.05479				979	75.2814	-535	0.07608
		980	2.19048	-518	0.000728456				980	22.3725	-551	0.03549				980	64.8399	-494	0.05506				980	75.4677	-534	0.07632
		981	2.17582	-517	0.0007119				981	22.4291	-550	0.03564				981	65.0787	-493	0.05534				981	75.7133	-533	0.07664
		982	2.16484	-516	0.000699483				982	22.502	-549	0.03584				982	65.2913	-492	0.05558				982	75.9409	-532	0.07693
		983	2.16117	-515	0.000695344				983	22.5547	-548	0.03598				983	65.5144	-491	0.05584				983	76.1326	-531	0.07718
		984	2.14652	-514	0.000678788				984	22.6397	-547	0.03621				984	65.769	-490	0.05614				984	76.362	-530	0.07748
		985	2.14652	-513	0.000678788				985	22.6883	-546	0.03634				985	66.0131	-489	0.05642				985	76.5717	-529	0.07775
		986	2.15018	-512	0.000682927				986	22.7591	-545	0.03653				986	66.2441	-488	0.05669				986	76.7993	-528	0.07804
		987	2.13553	-511	0.000666371				987	22.8117	-544	0.03667				987	66.5171	-487	0.057				987	77.0323	-527	0.07834
		988	2.13187	-510	0.000662232				988	22.8644	-543	0.03682				988	66.7743	-486	0.0573				988	77.2581	-526	0.07863
		989	2.12821	-509	0.000658094				989	22.9534	-542	0.03706				989	67.0682	-485	0.05764				989	77.4803	-525	0.07892
		990	2.12088	-508	0.000649816				990	22.996	-541	0.03717				990	67.3412	-484	0.05796				990	77.7079	-524	0.07921
		991	2.12454	-507	0.000653955				991	23.0688	-540	0.03737				991	67.6115	-483	0.05827				991	77.9409	-523	0.07951
		992	2.11355	-506	0.000641538				992	23.1437	-539	0.03757				992	67.9081	-482	0.05861				992	78.1774	-522	0.07982
		993	2.10256	-505	0.000629121				993	23.2389	-538	0.03783				993	68.1942	-481	0.05895				993	78.4373	-521	0.08015
		994	2.09158	-504	0.000616704				994	23.2854	-537	0.03795				994	68.4829	-480	0.05928				994	78.647	-520	0.08042
		995	2.08059	-503	0.000604287				995	23.3583	-536	0.03815				995	68.7795	-479	0.05962				995	78.8871	-519	0.08073
		996	2.08425	-502	0.000608426				996	23.4109	-535	0.03829				996	69.1181	-478	0.06001				996	79.1434	-518	0.08106
		997	2.08059	-501	0.000604287				997	23.4879	-534	0.0385				997	69.4147	-477	0.06036				997	79.4122	-517	0.08141
		998	2.08059	-500	0.000604287				998	23.5688	-533	0.03872				998	69.727	-476	0.06072				998	79.6237	-516	0.08168
		999	2.06593	-499	0.000587731				999	23.6377	-532	0.03891				999	70.0551	-475	0.0611				999	79.8907	-515	0.08203
		1000	2.08059	-498	0.000604287				1000	23.6903	-531	0.03905				1000	70.3465	-474	0.06144				1000	80.1577	-514	0.08237
		1001	2.0696	-497	0.00059187				1001	23.7632	-530	0.03924				1001	70.7139	-473	0.06186				1001	80.405	-513	0.08269
		1002	2.07326	-496	0.000596009				1002	23.8138	-529	0.03938				1002	71.0263	-472	0.06222				1002	80.647	-512	0.083
		1003	2.07326	-495	0.000596009				1003	23.9008	-528	0.03962				1003	71.3963	-471	0.06265				1003	80.9373	-511	0.08338
		1004	2.05128	-494	0.000571176				1004	23.9615	-527	0.03978				1004	71.7454	-470	0.06306				1004	81.1989	-510	0.08372
		1005	2.05128	-493	0.000571176				1005	24.0486	-526	0.04002				1005	72.1181	-469	0.06349				1005	81.4821	-509	0.08408
		1006	2.04762	-492	0.000567037				1006	24.1194	-525	0.04021				1006	72.5171	-468	0.06395				1006	81.7419	-508	0.08442
		1007	2.04029	-491	0.000558759				1007	24.2085	-524	0.04045				1007	72.8583	-467	0.06434				1007	82.0197	-507	0.08478
		1008	2.04396	-490	0.000562898				1008	24.2713	-523	0.04062				1008	73.2546	-466	0.0648				1008	82.2975	-506	0.08513
		1009	2.03297	-489	0.000550481				1009	24.3502	-522	0.04083				1009	73.6404	-465	0.06525				1009	82.552	-505	0.08546
		1010	2.03663	-488	0.00055462				1010	24.419	-521	0.04102				1010	74.0157	-464	0.06568				1010	82.8477	-504	0.08584
		1011	2.02564	-487	0.000542203				1011	24.4838	-520	0.04119				1011	74.4226	-463	0.06615				1011	83.1326	-503	0.08621
		1012	2.03297	-486	0.000550481				1012	24.5688	-519	0.04142				1012	74.8399	-462	0.06664				1012	83.4319	-502	0.0866
		1013	2.0293	-485	0.000546342				1013	24.6417	-518	0.04162				1013	75.2677	-461	0.06713				1013	83.7186	-501	0.08697
		1014	2.02198	-484	0.000538064				1014	24.7409	-517	0.04189				1014	75.6667	-460	0.06759				1014	84.0179	-500	0.08735
		1015	2.02198	-483	0.000538064				1015	24.8198	-516	0.0421				1015	76.0787	-459	0.06807				1015	84.3315	-499	0.08776
		1016	2.02564	-482	0.000542203				1016	24.8887	-515	0.04228				1016	76.5223	-458	0.06858				1016	84.6219	-498	0.08813
		1017	2.0293	-481	0.000546342				1017	24.9413	-514	0.04243				1017	76.9869	-457	0.06912				1017	84.9211	-497	0.08852
		1018	2.03663	-480	0.00055462				1018	25.0324	-513	0.04267				1018	77.4331	-456	0.06964				1018	85.2186	-496	0.0889
		1019	2.04029	-479	0.000558759				1019	25.1215	-512	0.04291				1019	77.8583	-455	0.07013				1019	85.5305	-495	0.08931
		1020	2.04396	-478	0.000562898				1020	25.1923	-511	0.04311				1020	78.2966	-454	0.07064				1020	85.8369	-494	0.0897
		1021	2.03297	-477	0.000550481				1021	25.3016	-510	0.0434				1021	78.8189	-453	0.07124				1021	86.1452	-493	0.0901
		1022	2.02198	-476	0.000538064				1022	25.3623	-509	0.04356				1022	79.273	-452	0.07177				1022	86.4713	-492	0.09052
		1023	2.02564	-475	0.000542203				1023	25.4291	-508	0.04375				1023	79.7848	-451	0.07236				1023	86.8064	-491	0.09095
		1024	2.02198	-474	0.000538064				1024	25.5081	-507	0.04396				1024	80.231	-450	0.07288				1024	87.129	-490	0.09137
		1025	2.01832	-473	0.000533925				1025	25.581	-506	0.04416				1025	80.7087	-449	0.07343				1025	87.4534	-489	0.09179
		1026	2.02564	-472	0.000542203				1026	25.668	-505	0.04439				1026	81.2021	-448	0.074				1026	87.7975	-488	0.09223
		1027	2.01832	-471	0.000533925				1027	25.7389	-504	0.04458				1027	81.7375	-447	0.07462				1027	88.1075	-487	0.09263
		1028	2.02198	-470	0.000538064				1028	25.8138	-503	0.04478				1028	82.2336	-446	0.0752				1028	88.4409	-486	0.09306
		1029	2.01099	-469	0.000525647				1029	25.8927	-502	0.045				1029	82.7559	-445	0.0758				1029	88.7903	-485	0.09351
		1030	2.01099	-468	0.000525647				1030	25.9798	-501	0.04523				1030	83.2625	-444	0.07639				1030	89.1219	-484	0.09394
		1031	2.00733	-467	0.000521508				1031	26.0951	-500	0.04554				1031	83.811	-443	0.07702				1031	89.4642	-483	0.09438
		1032	2.00733	-466	0.000521508				1032	26.1559	-499	0.04571				1032	84.3622	-442	0.07766				1032	89.81	-482	0.09483
		1033	2.00733	-465	0.000521508				1033	26.2146	-498	0.04587				1033	84.916	-441	0.0783				1033	90.181	-481	0.09531
		1034	2.00366	-464	0.000517369				1034	26.3057	-497	0.04611				1034	85.4829	-440	0.07896				1034	90.5287	-480	0.09576
		1035	1.98901	-463	0.000500813				1035	26.3846	-496	0.04633				1035	86.0499	-439	0.07961				1035	90.8943	-479	0.09623
		1036	1.99634	-462	0.000509091				1036	26.4818	-495	0.04659				1036	86.6378	-438	0.08029				1036	91.2509	-478	0.09669
		1037	2	-461	0.00051323				1037	26.5506	-494	0.04677				1037	87.2047	-437	0.08095				1037	91.6237	-477	0.09717
		1038	1.99267	-460	0.000504952				1038	26.6134	-493	0.04694				1038	87.7454	-436	0.08158				1038	91.9946	-476	0.09765
		1039	1.98901	-459	0.000500813				1039	26.6903	-492	0.04715				1039	88.3701	-435	0.0823				1039	92.362	-475	0.09812
		1040	1.98168	-458	0.000492535				1040	26.7834	-491	0.0474				1040	88.9291	-434	0.08295				1040	92.724	-474	0.09859
		1041	1.97436	-457	0.000484257				1041	26.8725	-490	0.04764				1041	89.5512	-433	0.08367				1041	93.1219	-473	0.0991
		1042	1.96703	-456	0.00047598				1042	26.9555	-489	0.04787				1042	90.1732	-432	0.08439				1042	93.5108	-472	0.09961
		1043	1.97802	-455	0.000488396				1043	27.0364	-488	0.04809				1043	90.769	-431	0.08508				1043	93.8763	-471	0.10008
		1044	1.9707	-454	0.000480119				1044	27.1113	-487	0.04829				1044	91.4173	-430	0.08583				1044	94.2814	-470	0.1006
		1045	1.9707	-453	0.000480119				1045	27.2045	-486	0.04854				1045	92.0394	-429	0.08655				1045	94.6523	-469	0.10108
		1046	1.95238	-452	0.000459424				1046	27.2854	-485	0.04876				1046	92.7008	-428	0.08731				1046	95.0699	-468	0.10162
		1047	1.93773	-451	0.000442868				1047	27.3725	-484	0.049				1047	93.3596	-427	0.08807				1047	95.4677	-467	0.10213
		1048	1.93773	-450	0.000442868				1048	27.4555	-483	0.04922				1048	94.0053	-426	0.08882				1048	95.8656	-466	0.10264
		1049	1.93407	-449	0.000438729				1049	27.5243	-482	0.04941				1049	94.6667	-425	0.08959				1049	96.2778	-465	0.10318
		1050	1.94139	-448	0.000447007				1050	27.6134	-481	0.04965				1050	95.315	-424	0.09034				1050	96.69	-464	0.10371
		1051	1.9304	-447	0.00043459				1051	27.7045	-480	0.04989				1051	95.9895	-423	0.09112				1051	97.1004	-463	0.10424
		1052	1.91941	-446	0.000422173				1052	27.7874	-479	0.05012				1052	96.6929	-422	0.09193				1052	97.5251	-462	0.10479
		1053	1.91575	-445	0.000418034				1053	27.8644	-478	0.05032				1053	97.4016	-421	0.09275				1053	97.9462	-461	0.10533
		1054	1.91575	-444	0.000418034				1054	27.919	-477	0.05047				1054	98.0919	-420	0.09355				1054	98.3584	-460	0.10586
		1055	1.91209	-443	0.000413895				1055	28.0283	-476	0.05077				1055	98.7874	-419	0.09436				1055	98.7867	-459	0.10641
		1056	1.89744	-442	0.000397339				1056	28.1275	-475	0.05103				1056	99.5276	-418	0.09521				1056	99.2545	-458	0.10702
		1057	1.89011	-441	0.000389062				1057	28.2206	-474	0.05129				1057	100.268	-417	0.09607				1057	99.6613	-457	0.10754
		1058	1.87912	-440	0.000376645				1058	28.2996	-473	0.0515				1058	100.984	-416	0.0969				1058	100.091	-456	0.1081
		1059	1.86813	-439	0.000364228				1059	28.3684	-472	0.05169				1059	101.714	-415	0.09774				1059	100.57	-455	0.10871
		1060	1.86813	-438	0.000364228				1060	28.498	-471	0.05204				1060	102.486	-414	0.09864				1060	100.995	-454	0.10926
		1061	1.85714	-437	0.000351811				1061	28.5668	-470	0.05222				1061	103.244	-413	0.09952				1061	101.466	-453	0.10987
		1062	1.84615	-436	0.000339394				1062	28.6559	-469	0.05246				1062	103.987	-412	0.10038				1062	101.918	-452	0.11045
		1063	1.84249	-435	0.000335255				1063	28.7287	-468	0.05266				1063	104.766	-411	0.10128				1063	102.392	-451	0.11107
		1064	1.84615	-434	0.000339394				1064	28.8259	-467	0.05292				1064	105.559	-410	0.1022				1064	102.858	-450	0.11167
		1065	1.84615	-433	0.000339394				1065	28.9231	-466	0.05318				1065	106.328	-409	0.10309				1065	103.319	-449	0.11226
		1066	1.84249	-432	0.000335255				1066	28.996	-465	0.05338				1066	107.173	-408	0.10406				1066	103.79	-448	0.11287
		1067	1.84249	-431	0.000335255				1067	29.0729	-464	0.05359				1067	107.948	-407	0.10496				1067	104.258	-447	0.11347
		1068	1.83883	-430	0.000331116				1068	29.1538	-463	0.05381				1068	108.785	-406	0.10593				1068	104.753	-446	0.11411
		1069	1.84982	-429	0.000343533				1069	29.2551	-462	0.05408				1069	109.593	-405	0.10686				1069	105.233	-445	0.11473
		1070	1.84615	-428	0.000339394				1070	29.336	-461	0.0543				1070	110.454	-404	0.10786				1070	105.76	-444	0.11541
		1071	1.85714	-427	0.000351811				1071	29.4109	-460	0.0545				1071	111.27	-403	0.10881				1071	106.247	-443	0.11604
		1072	1.85714	-426	0.000351811				1072	29.504	-459	0.05475				1072	112.121	-402	0.10979				1072	106.744	-442	0.11668
		1073	1.86081	-425	0.00035595				1073	29.6032	-458	0.05502				1073	112.99	-401	0.1108				1073	107.263	-441	0.11735
		1074	1.86081	-424	0.00035595				1074	29.6903	-457	0.05526				1074	113.845	-400	0.11179				1074	107.765	-440	0.118
		1075	1.84982	-423	0.000343533				1075	29.7773	-456	0.05549				1075	114.727	-399	0.11281				1075	108.274	-439	0.11866
		1076	1.85348	-422	0.000347672				1076	29.8543	-455	0.0557				1076	115.617	-398	0.11384				1076	108.806	-438	0.11934
		1077	1.84615	-421	0.000339394				1077	29.9291	-454	0.0559				1077	116.52	-397	0.11488				1077	109.308	-437	0.11999
		1078	1.83883	-420	0.000331116				1078	30.0121	-453	0.05613				1078	117.412	-396	0.11592				1078	109.867	-436	0.12071
		1079	1.85348	-419	0.000347672				1079	30.1478	-452	0.05649				1079	118.339	-395	0.11699				1079	110.375	-435	0.12137
		1080	1.85714	-418	0.000351811				1080	30.2247	-451	0.0567				1080	119.262	-394	0.11806				1080	110.948	-434	0.12211
		1081	1.86447	-417	0.000360089				1081	30.33	-450	0.05699				1081	120.22	-393	0.11917				1081	111.486	-433	0.1228
		1082	1.85714	-416	0.000351811				1082	30.4271	-449	0.05725				1082	121.142	-392	0.12023				1082	112.034	-432	0.12351
		1083	1.86813	-415	0.000364228				1083	30.5121	-448	0.05748				1083	122.079	-391	0.12132				1083	112.591	-431	0.12423
		1084	1.85714	-414	0.000351811				1084	30.6032	-447	0.05772				1084	123.063	-390	0.12246				1084	113.181	-430	0.12499
		1085	1.86081	-413	0.00035595				1085	30.6741	-446	0.05791				1085	124.034	-389	0.12358				1085	113.729	-429	0.1257
		1086	1.86081	-412	0.00035595				1086	30.7692	-445	0.05817				1086	125.024	-388	0.12473				1086	114.317	-428	0.12646
		1087	1.84982	-411	0.000343533				1087	30.8745	-444	0.05846				1087	125.997	-387	0.12585				1087	114.9	-427	0.12721
		1088	1.84982	-410	0.000343533				1088	30.9595	-443	0.05869				1088	127.018	-386	0.12703				1088	115.473	-426	0.12795
		1089	1.83516	-409	0.000326977				1089	31.0587	-442	0.05895				1089	128.008	-385	0.12818				1089	116.061	-425	0.12871
		1090	1.84249	-408	0.000335255				1090	31.1498	-441	0.0592				1090	129.018	-384	0.12935				1090	116.651	-424	0.12947
		1091	1.84615	-407	0.000339394				1091	31.2409	-440	0.05945				1091	130.042	-383	0.13053				1091	117.289	-423	0.13029
		1092	1.84615	-406	0.000339394				1092	31.2976	-439	0.0596				1092	131.081	-382	0.13174				1092	117.891	-422	0.13107
		1093	1.83516	-405	0.000326977				1093	31.3887	-438	0.05985				1093	132.131	-381	0.13295				1093	118.498	-421	0.13185
		1094	1.8315	-404	0.000322838				1094	31.4555	-437	0.06003				1094	133.178	-380	0.13417				1094	119.106	-420	0.13264
		1095	1.81685	-403	0.000306283				1095	31.5547	-436	0.06029				1095	134.276	-379	0.13544				1095	119.783	-419	0.13351
		1096	1.81319	-402	0.000302144				1096	31.6498	-435	0.06055				1096	135.357	-378	0.13669				1096	120.373	-418	0.13427
		1097	1.79853	-401	0.000285588				1097	31.7652	-434	0.06086				1097	136.433	-377	0.13793				1097	121.02	-417	0.13511
		1098	1.78755	-400	0.000273171				1098	31.836	-433	0.06105				1098	137.549	-376	0.13922				1098	121.668	-416	0.13594
		1099	1.78388	-399	0.000269032				1099	31.9494	-432	0.06136				1099	138.598	-375	0.14044				1099	122.321	-415	0.13678
		1100	1.77656	-398	0.000260754				1100	32.0587	-431	0.06166				1100	139.73	-374	0.14175				1100	122.977	-414	0.13763
		1101	1.76923	-397	0.000252476				1101	32.1518	-430	0.06191				1101	140.858	-373	0.14305				1101	123.645	-413	0.13849
		1102	1.7619	-396	0.000244198				1102	32.2389	-429	0.06214				1102	142.031	-372	0.14441				1102	124.301	-412	0.13934
		1103	1.74359	-395	0.000223503				1103	32.33	-428	0.06239				1103	143.139	-371	0.14569				1103	124.987	-411	0.14023
		1104	1.72894	-394	0.000206948				1104	32.415	-427	0.06262				1104	144.265	-370	0.147				1104	125.672	-410	0.14111
		1105	1.71429	-393	0.000190392				1105	32.5182	-426	0.0629				1105	145.48	-369	0.1484				1105	126.376	-409	0.14202
		1106	1.70696	-392	0.000182114				1106	32.5972	-425	0.06311				1106	146.654	-368	0.14976				1106	127.075	-408	0.14292
		1107	1.7033	-391	0.000177975				1107	32.6842	-424	0.06335				1107	147.829	-367	0.15112				1107	127.776	-407	0.14382
		1108	1.68864	-390	0.000161419				1108	32.7854	-423	0.06362				1108	149.024	-366	0.15251				1108	128.478	-406	0.14473
		1109	1.67766	-389	0.000149002				1109	32.8947	-422	0.06391				1109	150.252	-365	0.15393				1109	129.219	-405	0.14569
		1110	1.65201	-388	0.00012003				1110	32.9777	-421	0.06414				1110	151.436	-364	0.1553				1110	129.937	-404	0.14661
		1111	1.64835	-387	0.000115891				1111	33.0749	-420	0.0644				1111	152.727	-363	0.15679				1111	130.694	-403	0.14759
		1112	1.62637	-386	9.1057e-05				1112	33.1741	-419	0.06467				1112	153.942	-362	0.1582				1112	131.401	-402	0.1485
		1113	1.61172	-385	7.45012e-05				1113	33.253	-418	0.06488				1113	155.171	-361	0.15962				1113	132.147	-401	0.14946
		1114	1.6044	-384	6.62232e-05				1114	33.3401	-417	0.06512				1114	156.475	-360	0.16113				1114	132.903	-400	0.15044
		1115	1.60073	-383	6.20843e-05				1115	33.4109	-416	0.06531				1115	157.722	-359	0.16257				1115	133.672	-399	0.15143
		1116	1.59341	-382	5.38064e-05				1116	33.5223	-415	0.06561				1116	159.011	-358	0.16407				1116	134.434	-398	0.15242
		1117	1.56777	-381	2.48337e-05				1117	33.6154	-414	0.06586				1117	160.262	-357	0.16552				1117	135.215	-397	0.15342
		1118	1.54579	-380	0				1118	33.7085	-413	0.06611				1118	161.601	-356	0.16706				1118	136.018	-396	0.15446
		1119	1.56044	-379	1.65558e-05				1119	33.7814	-412	0.06631				1119	162.927	-355	0.1686				1119	136.803	-395	0.15547
		1120	1.57143	-378	2.89727e-05				1120	33.8968	-411	0.06662				1120	164.236	-354	0.17011				1120	137.588	-394	0.15649
		1121	1.58242	-377	4.13895e-05				1121	33.9757	-410	0.06683				1121	165.556	-353	0.17164				1121	138.405	-393	0.15754
		1122	1.59341	-376	5.38064e-05				1122	34.0789	-409	0.06711				1122	166.89	-352	0.17319				1122	139.231	-392	0.15861
		1123	1.64835	-375	0.000115891				1123	34.1478	-408	0.0673				1123	168.252	-351	0.17476				1123	140.025	-391	0.15963
		1124	1.7033	-374	0.000177975				1124	34.247	-407	0.06757				1124	169.614	-350	0.17634				1124	140.882	-390	0.16074
		1125	1.71062	-373	0.000186253				1125	34.3401	-406	0.06782				1125	170.969	-349	0.17791				1125	141.719	-389	0.16182
		1126	1.75458	-372	0.00023592				1126	34.4393	-405	0.06809				1126	172.399	-348	0.17956				1126	142.582	-388	0.16293
		1127	1.80952	-371	0.000298005				1127	34.5101	-404	0.06828				1127	173.822	-347	0.18121				1127	143.403	-387	0.16399
		1128	1.82784	-370	0.000318699				1128	34.6377	-403	0.06862				1128	175.199	-346	0.18281				1128	144.28	-386	0.16512
		1129	1.88278	-369	0.000380784				1129	34.7227	-402	0.06885				1129	176.612	-345	0.18444				1129	145.131	-385	0.16622
		1130	1.93773	-368	0.000442868				1130	34.7915	-401	0.06904				1130	178.034	-344	0.18609				1130	146.05	-384	0.16741
		1131	1.97802	-367	0.000488396				1131	34.8947	-400	0.06932				1131	179.478	-343	0.18776				1131	146.916	-383	0.16852
		1132	2.01832	-366	0.000533925				1132	34.9676	-399	0.06951				1132	180.958	-342	0.18947				1132	147.814	-382	0.16968
		1133	2.05128	-365	0.000571176				1133	35.087	-398	0.06984				1133	182.433	-341	0.19118				1133	148.735	-381	0.17087
		1134	2.08425	-364	0.000608426				1134	35.1741	-397	0.07007				1134	183.903	-340	0.19288				1134	149.64	-380	0.17204
		1135	2.13187	-363	0.000662232				1135	35.251	-396	0.07028				1135	185.373	-339	0.19458				1135	150.591	-379	0.17327
		1136	2.19414	-362	0.000732595				1136	35.3583	-395	0.07057				1136	186.866	-338	0.19631				1136	151.548	-378	0.1745
		1137	2.25641	-361	0.000802957				1137	35.4615	-394	0.07085				1137	188.362	-337	0.19804				1137	152.462	-377	0.17568
		1138	2.30769	-360	0.000860902				1138	35.5648	-393	0.07113				1138	189.882	-336	0.1998				1138	153.439	-376	0.17694
		1139	2.35531	-359	0.000914709				1139	35.6559	-392	0.07137				1139	191.444	-335	0.20161				1139	154.375	-375	0.17815
		1140	2.40293	-358	0.000968515				1140	35.753	-391	0.07164				1140	192.95	-334	0.20335				1140	155.353	-374	0.17941
		1141	2.46154	-357	0.00103				1141	35.8401	-390	0.07187				1141	194.522	-333	0.20517				1141	156.335	-373	0.18068
		1142	2.51648	-356	0.0011				1142	35.9555	-389	0.07218				1142	196.066	-332	0.20696				1142	157.34	-372	0.18198
		1143	2.56044	-355	0.00115				1143	36.0202	-388	0.07236				1143	197.654	-331	0.2088				1143	158.339	-371	0.18326
		1144	2.61905	-354	0.00121				1144	36.1275	-387	0.07265				1144	199.252	-330	0.21065				1144	159.355	-370	0.18458
		1145	2.67033	-353	0.00127				1145	36.2287	-386	0.07292				1145	200.837	-329	0.21248				1145	160.398	-369	0.18592
		1146	2.74725	-352	0.00136				1146	36.33	-385	0.07319				1146	202.436	-328	0.21433				1146	161.414	-368	0.18723
		1147	2.78388	-351	0.0014				1147	36.4271	-384	0.07346				1147	204.084	-327	0.21624				1147	162.443	-367	0.18856
		1148	2.86081	-350	0.00149				1148	36.5182	-383	0.0737				1148	205.706	-326	0.21812				1148	163.511	-366	0.18994
		1149	2.90476	-349	0.00154				1149	36.6518	-382	0.07406				1149	207.37	-325	0.22004				1149	164.59	-365	0.19133
		1150	2.95238	-348	0.00159				1150	36.7227	-381	0.07426				1150	209.011	-324	0.22194				1150	165.651	-364	0.1927
		1151	3.02564	-347	0.00167				1151	36.8441	-380	0.07458				1151	210.682	-323	0.22388				1151	166.756	-363	0.19413
		1152	3.09524	-346	0.00175				1152	36.9433	-379	0.07485				1152	212.341	-322	0.2258				1152	167.849	-362	0.19554
		1153	3.15385	-345	0.00182				1153	37.0283	-378	0.07508				1153	214.042	-321	0.22777				1153	168.946	-361	0.19695
		1154	3.21978	-344	0.00189				1154	37.1336	-377	0.07537				1154	215.724	-320	0.22971				1154	170.056	-360	0.19838
		1155	3.27839	-343	0.00196				1155	37.2065	-376	0.07556				1155	217.441	-319	0.2317				1155	171.211	-359	0.19988
		1156	3.33333	-342	0.00202				1156	37.332	-375	0.0759				1156	219.16	-318	0.23369				1156	172.373	-358	0.20138
		1157	3.40293	-341	0.0021				1157	37.4453	-374	0.07621				1157	220.919	-317	0.23573				1157	173.511	-357	0.20284
		1158	3.4652	-340	0.00217				1158	37.5547	-373	0.0765				1158	222.643	-316	0.23772				1158	174.688	-356	0.20436
		1159	3.5348	-339	0.00225				1159	37.6741	-372	0.07683				1159	224.423	-315	0.23978				1159	175.826	-355	0.20583
		1160	3.59707	-338	0.00232				1160	37.7814	-371	0.07712				1160	226.171	-314	0.2418				1160	177.052	-354	0.20741
		1161	3.65934	-337	0.00239				1161	37.9069	-370	0.07745				1161	227.997	-313	0.24392				1161	178.219	-353	0.20892
		1162	3.71429	-336	0.00245				1162	37.9939	-369	0.07769				1162	229.751	-312	0.24595				1162	179.459	-352	0.21052
		1163	3.76923	-335	0.00251				1163	38.1012	-368	0.07798				1163	231.556	-311	0.24804				1163	180.681	-351	0.2121
		1164	3.84982	-334	0.0026				1164	38.2085	-367	0.07827				1164	233.383	-310	0.25015				1164	181.918	-350	0.21369
		1165	3.93407	-333	0.0027				1165	38.3158	-366	0.07856				1165	235.226	-309	0.25229				1165	183.158	-349	0.21529
		1166	3.99267	-332	0.00276				1166	38.4211	-365	0.07884				1166	237.045	-308	0.25439				1166	184.414	-348	0.21691
		1167	4.06593	-331	0.00285				1167	38.5486	-364	0.07919				1167	238.906	-307	0.25655				1167	185.695	-347	0.21857
		1168	4.13187	-330	0.00292				1168	38.664	-363	0.0795				1168	240.806	-306	0.25875				1168	186.991	-346	0.22024
		1169	4.20147	-329	0.003				1169	38.7794	-362	0.07981				1169	242.659	-305	0.26089				1169	188.283	-345	0.22191
		1170	4.2674	-328	0.00308				1170	38.8988	-361	0.08013				1170	244.564	-304	0.2631				1170	189.6	-344	0.22361
		1171	4.34432	-327	0.00316				1171	39.0283	-360	0.08048				1171	246.446	-303	0.26527				1171	190.948	-343	0.22535
		1172	4.44689	-326	0.00328				1172	39.1437	-359	0.0808				1172	248.383	-302	0.26752				1172	192.272	-342	0.22706
		1173	4.5348	-325	0.00338				1173	39.2814	-358	0.08117				1173	250.281	-301	0.26971				1173	193.618	-341	0.22879
		1174	4.62637	-324	0.00348				1174	39.4231	-357	0.08155				1174	252.228	-300	0.27197				1174	195.007	-340	0.23058
		1175	4.68864	-323	0.00355				1175	39.5324	-356	0.08185				1175	254.178	-299	0.27422				1175	196.344	-339	0.23231
		1176	4.81685	-322	0.0037				1176	39.6478	-355	0.08216				1176	256.155	-298	0.27651				1176	197.746	-338	0.23412
		1177	4.98168	-321	0.00388				1177	39.7996	-354	0.08257				1177	258.123	-297	0.27879				1177	199.145	-337	0.23592
		1178	5.17582	-320	0.0041				1178	39.919	-353	0.08289				1178	260.089	-296	0.28107				1178	200.59	-336	0.23779
		1179	5.38462	-319	0.00434				1179	40.0567	-352	0.08326				1179	262.092	-295	0.28338				1179	202.018	-335	0.23963
		1180	5.59707	-318	0.00458				1180	40.168	-351	0.08356				1180	264.105	-294	0.28571				1180	203.443	-334	0.24147
		1181	5.86081	-317	0.00488				1181	40.3219	-350	0.08398				1181	266.136	-293	0.28807				1181	204.903	-333	0.24336
		1182	6.09524	-316	0.00514				1182	40.4798	-349	0.08441				1182	268.163	-292	0.29041				1182	206.367	-332	0.24524
		1183	6.34799	-315	0.00543				1183	40.6296	-348	0.08481				1183	270.178	-291	0.29274				1183	207.869	-331	0.24718
		1184	6.60806	-314	0.00572				1184	40.749	-347	0.08513				1184	272.255	-290	0.29515				1184	209.353	-330	0.2491
		1185	6.89011	-313	0.00604				1185	40.9008	-346	0.08554				1185	274.346	-289	0.29757				1185	210.851	-329	0.25103
		1186	7.16484	-312	0.00635				1186	41.0567	-345	0.08596				1186	276.404	-288	0.29995				1186	212.38	-328	0.253
		1187	7.45788	-311	0.00668				1187	41.1943	-344	0.08634				1187	278.483	-287	0.30236				1187	213.898	-327	0.25496
		1188	7.7326	-310	0.00699				1188	41.3664	-343	0.0868				1188	280.596	-286	0.3048				1188	215.425	-326	0.25693
		1189	8.04762	-309	0.00735				1189	41.4879	-342	0.08713				1189	282.732	-285	0.30728				1189	216.971	-325	0.25893
		1190	8.35531	-308	0.00769				1190	41.6822	-341	0.08765				1190	284.832	-284	0.30971				1190	218.577	-324	0.261
		1191	8.69231	-307	0.00808				1191	41.836	-340	0.08807				1191	286.969	-283	0.31218				1191	220.127	-323	0.263
		1192	9.01099	-306	0.00844				1192	42	-339	0.08851				1192	289.165	-282	0.31472				1192	221.74	-322	0.26508
		1193	9.34066	-305	0.00881				1193	42.1903	-338	0.08903				1193	291.297	-281	0.31719				1193	223.342	-321	0.26715
		1194	9.67399	-304	0.00918				1194	42.3563	-337	0.08948				1194	293.465	-280	0.3197				1194	224.968	-320	0.26925
		1195	10.0366	-303	0.00959				1195	42.5344	-336	0.08996				1195	295.63	-279	0.3222				1195	226.597	-319	0.27135
		1196	10.4213	-302	0.01003				1196	42.7206	-335	0.09046				1196	297.866	-278	0.32479				1196	228.246	-318	0.27348
		1197	10.7949	-301	0.01045				1197	42.917	-334	0.09099				1197	300.047	-277	0.32732				1197	229.912	-317	0.27563
		1198	11.1539	-300	0.01086				1198	43.1093	-333	0.09151				1198	302.307	-276	0.32993				1198	231.579	-316	0.27778
		1199	11.5714	-299	0.01133				1199	43.3158	-332	0.09207				1199	304.541	-275	0.33252				1199	233.238	-315	0.27992
		1200	11.967	-298	0.01178				1200	43.5142	-331	0.0926				1200	306.748	-274	0.33507				1200	234.941	-314	0.28212
		1201	12.3919	-297	0.01226				1201	43.7105	-330	0.09313				1201	309.039	-273	0.33773				1201	236.643	-313	0.28432
		1202	12.8132	-296	0.01273				1202	43.9089	-329	0.09367				1202	311.302	-272	0.34035				1202	238.378	-312	0.28655
		1203	13.2344	-295	0.01321				1203	44.1255	-328	0.09426				1203	313.604	-271	0.34301				1203	240.106	-311	0.28878
		1204	13.652	-294	0.01368				1204	44.3279	-327	0.0948				1204	315.882	-270	0.34565				1204	241.849	-310	0.29103
		1205	14.1026	-293	0.01419				1205	44.5385	-326	0.09537				1205	318.165	-269	0.34829				1205	243.615	-309	0.29331
		1206	14.5568	-292	0.0147				1206	44.7874	-325	0.09604				1206	320.493	-268	0.35098				1206	245.376	-308	0.29558
		1207	15.0476	-291	0.01526				1207	45.0142	-324	0.09666				1207	322.814	-267	0.35367				1207	247.158	-307	0.29788
		1208	15.5165	-290	0.01579				1208	45.2409	-323	0.09727				1208	325.171	-266	0.3564				1208	248.921	-306	0.30016
		1209	16.0073	-289	0.01634				1209	45.4798	-322	0.09791				1209	327.512	-265	0.35911				1209	250.724	-305	0.30249
		1210	16.4908	-288	0.01689				1210	45.747	-321	0.09864				1210	329.858	-264	0.36182				1210	252.556	-304	0.30485
		1211	17.011	-287	0.01747				1211	46.0162	-320	0.09936				1211	332.228	-263	0.36457				1211	254.387	-303	0.30721
		1212	17.5311	-286	0.01806				1212	46.2611	-319	0.10002				1212	334.617	-262	0.36733				1212	256.199	-302	0.30955
		1213	18.0769	-285	0.01868				1213	46.5283	-318	0.10075				1213	337.018	-261	0.37011				1213	258.038	-301	0.31192
		1214	18.63	-284	0.0193				1214	46.8077	-317	0.1015				1214	339.444	-260	0.37292				1214	259.939	-300	0.31438
		1215	19.1685	-283	0.01991				1215	47.1032	-316	0.1023				1215	341.871	-259	0.37573				1215	261.797	-299	0.31678
		1216	19.7436	-282	0.02056				1216	47.3623	-315	0.103				1216	344.276	-258	0.37851				1216	263.677	-298	0.3192
		1217	20.315	-281	0.02121				1217	47.664	-314	0.10381				1217	346.693	-257	0.38131				1217	265.595	-297	0.32168
		1218	20.9377	-280	0.02191				1218	47.9352	-313	0.10455				1218	349.165	-256	0.38417				1218	267.484	-296	0.32411
		1219	21.5531	-279	0.02261				1219	48.251	-312	0.1054				1219	351.63	-255	0.38703				1219	269.419	-295	0.32661
		1220	22.1868	-278	0.02332				1220	48.5344	-311	0.10617				1220	354.129	-254	0.38992				1220	271.362	-294	0.32912
		1221	22.8095	-277	0.02403				1221	48.8664	-310	0.10706				1221	356.625	-253	0.39281				1221	273.26	-293	0.33157
		1222	23.4762	-276	0.02478				1222	49.1781	-309	0.10791				1222	359.105	-252	0.39568				1222	275.265	-292	0.33416
		1223	24.1502	-275	0.02554				1223	49.4939	-308	0.10876				1223	361.64	-251	0.39861				1223	277.222	-291	0.33668
		1224	24.8022	-274	0.02628				1224	49.8279	-307	0.10966				1224	364.15	-250	0.40152				1224	279.19	-290	0.33922
		1225	25.5128	-273	0.02708				1225	50.1964	-306	0.11066				1225	366.669	-249	0.40443				1225	281.186	-289	0.3418
		1226	26.2344	-272	0.0279				1226	50.5324	-305	0.11156				1226	369.223	-248	0.40739				1226	283.174	-288	0.34436
		1227	26.9634	-271	0.02872				1227	50.8826	-304	0.11251				1227	371.801	-247	0.41037				1227	285.199	-287	0.34698
		1228	27.707	-270	0.02956				1228	51.247	-303	0.11349				1228	374.323	-246	0.41329				1228	287.199	-286	0.34956
		1229	28.4615	-269	0.03041				1229	51.6053	-302	0.11446				1229	376.924	-245	0.4163				1229	289.224	-285	0.35217
		1230	29.2418	-268	0.03129				1230	51.9879	-301	0.1155				1230	379.499	-244	0.41928				1230	291.321	-284	0.35488
		1231	30.0293	-267	0.03218				1231	52.3623	-300	0.11651				1231	382.136	-243	0.42234				1231	293.337	-283	0.35748
		1232	30.8755	-266	0.03314				1232	52.7632	-299	0.11759				1232	384.74	-242	0.42535				1232	295.401	-282	0.36014
		1233	31.7106	-265	0.03408				1233	53.1579	-298	0.11866				1233	387.339	-241	0.42836				1233	297.511	-281	0.36286
		1234	32.707	-264	0.03521				1234	53.5769	-297	0.11979				1234	389.992	-240	0.43143				1234	299.579	-280	0.36553
		1235	33.7289	-263	0.03636				1235	53.9838	-296	0.12089				1235	392.612	-239	0.43446				1235	301.692	-279	0.36826
		1236	34.8315	-262	0.03761				1236	54.3866	-295	0.12198				1236	395.294	-238	0.43757				1236	303.803	-278	0.37098
		1237	35.9231	-261	0.03884				1237	54.8178	-294	0.12314				1237	397.948	-237	0.44064				1237	305.909	-277	0.3737
		1238	37.0916	-260	0.04016				1238	55.2328	-293	0.12426				1238	400.648	-236	0.44376				1238	308.029	-276	0.37644
		1239	38.2564	-259	0.04148				1239	55.7004	-292	0.12553				1239	403.333	-235	0.44687				1239	310.194	-275	0.37923
		1240	39.4689	-258	0.04285				1240	56.164	-291	0.12678				1240	406.021	-234	0.44998				1240	312.339	-274	0.382
		1241	40.7106	-257	0.04425				1241	56.6255	-290	0.12802				1241	408.727	-233	0.45312				1241	314.513	-273	0.3848
		1242	41.967	-256	0.04567				1242	57.0749	-289	0.12924				1242	411.415	-232	0.45623				1242	316.663	-272	0.38758
		1243	43.2564	-255	0.04713				1243	57.5587	-288	0.13055				1243	414.152	-231	0.4594				1243	318.842	-271	0.39039
		1244	44.6007	-254	0.04865				1244	58.0506	-287	0.13187				1244	416.871	-230	0.46254				1244	321.052	-270	0.39324
		1245	45.9451	-253	0.05017				1245	58.5385	-286	0.13319				1245	419.619	-229	0.46572				1245	323.235	-269	0.39606
		1246	47.315	-252	0.05172				1246	59.0466	-285	0.13457				1246	422.381	-228	0.46892				1246	325.466	-268	0.39894
		1247	48.6996	-251	0.05328				1247	59.5628	-284	0.13596				1247	425.144	-227	0.47212				1247	327.667	-267	0.40178
		1248	50.1355	-250	0.0549				1248	60.085	-283	0.13737				1248	427.919	-226	0.47533				1248	329.891	-266	0.40465
		1249	51.5714	-249	0.05653				1249	60.6215	-282	0.13882				1249	430.682	-225	0.47853				1249	332.131	-265	0.40754
		1250	53.0879	-248	0.05824				1250	61.1377	-281	0.14021				1250	433.459	-224	0.48174				1250	334.376	-264	0.41044
		1251	54.5824	-247	0.05993				1251	61.6903	-280	0.14171				1251	436.226	-223	0.48495				1251	336.624	-263	0.41334
		1252	56.1099	-246	0.06165				1252	62.247	-279	0.14321				1252	439.066	-222	0.48823				1252	338.909	-262	0.41629
		1253	57.6923	-245	0.06344				1253	62.7996	-278	0.1447				1253	441.84	-221	0.49144				1253	341.188	-261	0.41923
		1254	59.2747	-244	0.06523				1254	63.3927	-277	0.14631				1254	444.667	-220	0.49472				1254	343.427	-260	0.42212
		1255	60.8828	-243	0.06705				1255	63.9798	-276	0.14789				1255	447.475	-219	0.49797				1255	345.738	-259	0.4251
		1256	62.5275	-242	0.06891				1256	64.5567	-275	0.14945				1256	450.304	-218	0.50124				1256	348.048	-258	0.42808
		1257	64.1941	-241	0.07079				1257	65.1518	-274	0.15106				1257	453.129	-217	0.50451				1257	350.357	-257	0.43106
		1258	65.8681	-240	0.07268				1258	65.747	-273	0.15267				1258	455.969	-216	0.5078				1258	352.634	-256	0.434
		1259	67.6264	-239	0.07467				1259	66.3705	-272	0.15435				1259	458.822	-215	0.5111				1259	354.984	-255	0.43703
		1260	69.3333	-238	0.0766				1260	66.9838	-271	0.15601				1260	461.651	-214	0.51438				1260	357.281	-254	0.44
		1261	71.1465	-237	0.07864				1261	67.6154	-270	0.15772				1261	464.528	-213	0.51771				1261	359.633	-253	0.44303
		1262	72.967	-236	0.0807				1262	68.2611	-269	0.15946				1262	467.367	-212	0.52099				1262	361.966	-252	0.44604
		1263	74.7692	-235	0.08274				1263	68.9028	-268	0.16119				1263	470.241	-211	0.52432				1263	364.274	-251	0.44902
		1264	76.6374	-234	0.08485				1264	69.5668	-267	0.16299				1264	473.129	-210	0.52766				1264	366.658	-250	0.4521
		1265	78.5165	-233	0.08697				1265	70.2449	-266	0.16482				1265	475.987	-209	0.53097				1265	369.023	-249	0.45515
		1266	80.4249	-232	0.08913				1266	70.917	-265	0.16663				1266	478.822	-208	0.53425				1266	371.378	-248	0.45819
		1267	82.3773	-231	0.09133				1267	71.6093	-264	0.16851				1267	481.769	-207	0.53766				1267	373.765	-247	0.46127
		1268	84.326	-230	0.09354				1268	72.3198	-263	0.17042				1268	484.635	-206	0.54098				1268	376.136	-246	0.46433
		1269	86.315	-229	0.09578				1269	73.0041	-262	0.17227				1269	487.512	-205	0.54431				1269	378.496	-245	0.46737
		1270	88.359	-228	0.09809				1270	73.751	-261	0.17429				1270	490.417	-204	0.54767				1270	380.901	-244	0.47048
		1271	90.4139	-227	0.10042				1271	74.4777	-260	0.17625				1271	493.331	-203	0.55105				1271	383.296	-243	0.47357
		1272	92.4725	-226	0.10274				1272	75.2146	-259	0.17825				1272	496.202	-202	0.55437				1272	385.717	-242	0.47669
		1273	94.6044	-225	0.10515				1273	75.9292	-258	0.18018				1273	499.115	-201	0.55774				1273	388.104	-241	0.47977
		1274	96.7472	-224	0.10757				1274	76.7308	-257	0.18234				1274	502.026	-200	0.56111				1274	390.53	-240	0.4829
		1275	98.8828	-223	0.10998				1275	77.4798	-256	0.18436				1275	504.932	-199	0.56447				1275	392.973	-239	0.48606
		1276	101.092	-222	0.11248				1276	78.2611	-255	0.18648				1276	507.832	-198	0.56783				1276	395.358	-238	0.48913
		1277	103.341	-221	0.11502				1277	79.0506	-254	0.18861				1277	510.73	-197	0.57119				1277	397.774	-237	0.49225
		1278	105.601	-220	0.11758				1278	79.836	-253	0.19073				1278	513.664	-196	0.57458				1278	400.219	-236	0.49541
		1279	107.908	-219	0.12018				1279	80.6579	-252	0.19295				1279	516.609	-195	0.57799				1279	402.654	-235	0.49855
		1280	110.238	-218	0.12282				1280	81.4818	-251	0.19518				1280	519.491	-194	0.58133				1280	405.113	-234	0.50172
		1281	112.579	-217	0.12546				1281	82.2956	-250	0.19737				1281	522.417	-193	0.58471				1281	407.532	-233	0.50484
		1282	115	-216	0.1282				1282	83.1356	-249	0.19964				1282	525.333	-192	0.58809				1282	409.993	-232	0.50802
		1283	117.418	-215	0.13093				1283	83.9575	-248	0.20186				1283	528.249	-191	0.59146				1283	412.471	-231	0.51122
		1284	119.846	-214	0.13367				1284	84.8441	-247	0.20426				1284	531.202	-190	0.59488				1284	414.916	-230	0.51437
		1285	122.366	-213	0.13652				1285	85.6984	-246	0.20657				1285	534.097	-189	0.59823				1285	417.389	-229	0.51756
		1286	124.894	-212	0.13938				1286	86.5891	-245	0.20897				1286	537.016	-188	0.60161				1286	419.86	-228	0.52075
		1287	127.451	-211	0.14226				1287	87.4757	-244	0.21137				1287	539.934	-187	0.60499				1287	422.355	-227	0.52397
		1288	130.029	-210	0.14518				1288	88.3866	-243	0.21383				1288	542.871	-186	0.60839				1288	424.812	-226	0.52714
		1289	132.652	-209	0.14814				1289	89.3279	-242	0.21637				1289	545.79	-185	0.61177				1289	427.297	-225	0.53035
		1290	135.333	-208	0.15117				1290	90.2551	-241	0.21888				1290	548.73	-184	0.61517				1290	429.774	-224	0.53355
		1291	138.092	-207	0.15429				1291	91.1903	-240	0.2214				1291	551.646	-183	0.61855				1291	432.246	-223	0.53674
		1292	140.93	-206	0.1575				1292	92.1336	-239	0.22395				1292	554.556	-182	0.62192				1292	434.728	-222	0.53994
		1293	143.857	-205	0.1608				1293	93.1053	-238	0.22658				1293	557.454	-181	0.62527				1293	437.224	-221	0.54316
		1294	146.799	-204	0.16413				1294	94.0547	-237	0.22914				1294	560.386	-180	0.62866				1294	439.728	-220	0.54639
		1295	149.78	-203	0.1675				1295	95.0344	-236	0.23179				1295	563.304	-179	0.63204				1295	442.215	-219	0.5496
		1296	152.813	-202	0.17092				1296	96.0182	-235	0.23445				1296	566.197	-178	0.63539				1296	444.71	-218	0.55282
		1297	155.894	-201	0.1744				1297	97.0526	-234	0.23724				1297	569.097	-177	0.63875				1297	447.231	-217	0.55607
		1298	158.96	-200	0.17787				1298	98.0708	-233	0.23999				1298	572.013	-176	0.64212				1298	449.735	-216	0.55931
		1299	162.143	-199	0.18146				1299	99.1093	-232	0.2428				1299	574.89	-175	0.64545				1299	452.217	-215	0.56251
		1300	165.315	-198	0.18505				1300	100.103	-231	0.24548				1300	577.827	-174	0.64885				1300	454.735	-214	0.56576
		1301	168.52	-197	0.18867				1301	101.164	-230	0.24835				1301	580.727	-173	0.65221				1301	457.231	-213	0.56898
		1302	171.773	-196	0.19235				1302	102.225	-229	0.25122				1302	583.596	-172	0.65553				1302	459.746	-212	0.57222
		1303	175.066	-195	0.19607				1303	103.275	-228	0.25405				1303	586.496	-171	0.65889				1303	462.254	-211	0.57546
		1304	178.399	-194	0.19983				1304	104.377	-227	0.25703				1304	589.399	-170	0.66225				1304	464.765	-210	0.5787
		1305	181.758	-193	0.20363				1305	105.466	-226	0.25997				1305	592.244	-169	0.66554				1305	467.276	-209	0.58194
		1306	185.158	-192	0.20747				1306	106.553	-225	0.26291				1306	595.131	-168	0.66888				1306	469.79	-208	0.58519
		1307	188.582	-191	0.21134				1307	107.684	-224	0.26596				1307	598	-167	0.6722				1307	472.285	-207	0.58841
		1308	192.051	-190	0.21526				1308	108.789	-223	0.26895				1308	600.853	-166	0.6755				1308	474.81	-206	0.59166
		1309	195.553	-189	0.21922				1309	109.905	-222	0.27196				1309	603.745	-165	0.67885				1309	477.314	-205	0.5949
		1310	199.092	-188	0.22321				1310	111.059	-221	0.27508				1310	606.598	-164	0.68215				1310	479.801	-204	0.59811
		1311	202.652	-187	0.22724				1311	112.186	-220	0.27813				1311	609.438	-163	0.68544				1311	482.371	-203	0.60142
		1312	206.212	-186	0.23126				1312	113.389	-219	0.28138				1312	612.302	-162	0.68876				1312	484.855	-202	0.60463
		1313	209.886	-185	0.23541				1313	114.536	-218	0.28448				1313	615.134	-161	0.69203				1313	487.385	-201	0.60789
		1314	213.527	-184	0.23953				1314	115.698	-217	0.28762				1314	617.976	-160	0.69532				1314	489.867	-200	0.6111
		1315	217.231	-183	0.24371				1315	116.889	-216	0.29083				1315	620.811	-159	0.69861				1315	492.392	-199	0.61435
		1316	220.927	-182	0.24789				1316	118.109	-215	0.29413				1316	623.622	-158	0.70186				1316	494.905	-198	0.6176
		1317	224.7	-181	0.25215				1317	119.298	-214	0.29734				1317	626.454	-157	0.70514				1317	497.38	-197	0.62079
		1318	228.476	-180	0.25642				1318	120.52	-213	0.30064				1318	629.273	-156	0.7084				1318	499.919	-196	0.62407
		1319	232.282	-179	0.26072				1319	121.767	-212	0.30401				1319	632.068	-155	0.71164				1319	502.412	-195	0.62728
		1320	236.132	-178	0.26507				1320	122.986	-211	0.3073				1320	634.89	-154	0.7149				1320	504.907	-194	0.6305
		1321	239.989	-177	0.26943				1321	124.235	-210	0.31068				1321	637.64	-153	0.71809				1321	507.403	-193	0.63373
		1322	243.901	-176	0.27385				1322	125.486	-209	0.31406				1322	640.446	-152	0.72133				1322	509.914	-192	0.63697
		1323	247.821	-175	0.27827				1323	126.753	-208	0.31748				1323	643.21	-151	0.72453				1323	512.403	-191	0.64018
		1324	251.769	-174	0.28274				1324	128.022	-207	0.32091				1324	645.961	-150	0.72772				1324	514.925	-190	0.64343
		1325	255.729	-173	0.28721				1325	129.318	-206	0.32441				1325	648.698	-149	0.73089				1325	517.403	-189	0.64663
		1326	259.773	-172	0.29178				1326	130.617	-205	0.32792				1326	651.48	-148	0.73411				1326	519.896	-188	0.64985
		1327	263.784	-171	0.29631				1327	131.893	-204	0.33137				1327	654.192	-147	0.73724				1327	522.366	-187	0.65303
		1328	267.853	-170	0.30091				1328	133.208	-203	0.33492				1328	656.963	-146	0.74045				1328	524.857	-186	0.65625
		1329	271.934	-169	0.30552				1329	134.534	-202	0.3385				1329	659.656	-145	0.74357				1329	527.33	-185	0.65944
		1330	276.059	-168	0.31018				1330	135.874	-201	0.34212				1330	662.346	-144	0.74668				1330	529.806	-184	0.66264
		1331	280.165	-167	0.31482				1331	137.213	-200	0.34574				1331	665.092	-143	0.74986				1331	532.256	-183	0.6658
		1332	284.315	-166	0.31951				1332	138.526	-199	0.34929				1332	667.78	-142	0.75297				1332	534.737	-182	0.669
		1333	288.498	-165	0.32424				1333	139.915	-198	0.35304				1333	670.475	-141	0.75609				1333	537.217	-181	0.6722
		1334	292.7	-164	0.32898				1334	141.253	-197	0.35665				1334	673.123	-140	0.75916				1334	539.656	-180	0.67535
		1335	296.927	-163	0.33376				1335	142.634	-196	0.36038				1335	675.798	-139	0.76225				1335	542.131	-179	0.67854
		1336	301.194	-162	0.33858				1336	144.006	-195	0.36409				1336	678.436	-138	0.76531				1336	544.57	-178	0.68169
		1337	305.443	-161	0.34338				1337	145.419	-194	0.36791				1337	681.094	-137	0.76839				1337	547.02	-177	0.68485
		1338	309.744	-160	0.34824				1338	146.826	-193	0.37171				1338	683.738	-136	0.77144				1338	549.459	-176	0.688
		1339	314.051	-159	0.35311				1339	148.202	-192	0.37543				1339	686.346	-135	0.77446				1339	551.916	-175	0.69117
		1340	318.421	-158	0.35805				1340	149.626	-191	0.37927				1340	688.955	-134	0.77748				1340	554.333	-174	0.69429
		1341	322.769	-157	0.36296				1341	151.061	-190	0.38315				1341	691.577	-133	0.78052				1341	556.737	-173	0.69739
		1342	327.143	-156	0.3679				1342	152.496	-189	0.38703				1342	694.142	-132	0.78349				1342	559.167	-172	0.70053
		1343	331.52	-155	0.37285				1343	153.925	-188	0.39089				1343	696.745	-131	0.7865				1343	561.625	-171	0.7037
		1344	335.952	-154	0.37786				1344	155.399	-187	0.39487				1344	699.289	-130	0.78945				1344	563.993	-170	0.70675
		1345	340.374	-153	0.38285				1345	156.854	-186	0.3988				1345	701.824	-129	0.79238				1345	566.414	-169	0.70988
		1346	344.824	-152	0.38788				1346	158.304	-185	0.40272				1346	704.381	-128	0.79534				1346	568.805	-168	0.71296
		1347	349.319	-151	0.39296				1347	159.783	-184	0.40672				1347	706.892	-127	0.79825				1347	571.228	-167	0.71609
		1348	353.832	-150	0.39806				1348	161.247	-183	0.41067				1348	709.404	-126	0.80115				1348	573.595	-166	0.71914
		1349	358.363	-149	0.40318				1349	162.743	-182	0.41471				1349	711.895	-125	0.80404				1349	575.97	-165	0.72221
		1350	362.894	-148	0.4083				1350	164.219	-181	0.4187				1350	714.407	-124	0.80694				1350	578.339	-164	0.72527
		1351	367.447	-147	0.41344				1351	165.747	-180	0.42283				1351	716.858	-123	0.80978				1351	580.697	-163	0.72831
		1352	372.007	-146	0.4186				1352	167.231	-179	0.42684				1352	719.312	-122	0.81262				1352	583.045	-162	0.73134
		1353	376.652	-145	0.42385				1353	168.777	-178	0.43101				1353	721.761	-121	0.81546				1353	585.401	-161	0.73438
		1354	381.249	-144	0.42904				1354	170.271	-177	0.43505				1354	724.218	-120	0.8183				1354	587.74	-160	0.7374
		1355	385.916	-143	0.43431				1355	171.838	-176	0.43928				1355	726.614	-119	0.82107				1355	590.108	-159	0.74045
		1356	390.568	-142	0.43957				1356	173.356	-175	0.44338				1356	729.016	-118	0.82385				1356	592.405	-158	0.74342
		1357	395.187	-141	0.44479				1357	174.901	-174	0.44756				1357	731.415	-117	0.82663				1357	594.735	-157	0.74643
		1358	399.879	-140	0.45009				1358	176.46	-173	0.45177				1358	733.801	-116	0.82939				1358	597.023	-156	0.74938
		1359	404.542	-139	0.45536				1359	178.004	-172	0.45594				1359	736.142	-115	0.8321				1359	599.312	-155	0.75233
		1360	409.26	-138	0.46069				1360	179.583	-171	0.46021				1360	738.486	-114	0.83482				1360	601.613	-154	0.7553
		1361	413.938	-137	0.46598				1361	181.134	-170	0.4644				1361	740.803	-113	0.8375				1361	603.907	-153	0.75826
		1362	418.678	-136	0.47133				1362	182.672	-169	0.46855				1362	743.126	-112	0.84019				1362	606.194	-152	0.76121
		1363	423.374	-135	0.47664				1363	184.257	-168	0.47283				1363	745.43	-111	0.84285				1363	608.462	-151	0.76414
		1364	428.114	-134	0.48199				1364	185.844	-167	0.47712				1364	747.74	-110	0.84553				1364	610.701	-150	0.76703
		1365	432.846	-133	0.48734				1365	187.429	-166	0.4814				1365	749.979	-109	0.84812				1365	612.98	-149	0.76997
		1366	437.623	-132	0.49274				1366	189.014	-165	0.48569				1366	752.231	-108	0.85073				1366	615.197	-148	0.77283
		1367	442.385	-131	0.49812				1367	190.615	-164	0.49001				1367	754.486	-107	0.85334				1367	617.446	-147	0.77573
		1368	447.143	-130	0.5035				1368	192.192	-163	0.49427				1368	756.698	-106	0.8559				1368	619.67	-146	0.7786
		1369	451.927	-129	0.5089				1369	193.806	-162	0.49863				1369	758.927	-105	0.85848				1369	621.875	-145	0.78145
		1370	456.667	-128	0.51426				1370	195.374	-161	0.50287				1370	761.144	-104	0.86104				1370	624.09	-144	0.78431
		1371	461.451	-127	0.51966				1371	196.998	-160	0.50725				1371	763.297	-103	0.86354				1371	626.272	-143	0.78712
		1372	466.201	-126	0.52503				1372	198.613	-159	0.51162				1372	765.436	-102	0.86601				1372	628.45	-142	0.78993
		1373	471.015	-125	0.53047				1373	200.233	-158	0.51599				1373	767.609	-101	0.86853				1373	630.622	-141	0.79274
		1374	475.828	-124	0.53591				1374	201.868	-157	0.52041				1374	769.74	-100	0.87099				1374	632.781	-140	0.79552
		1375	480.579	-123	0.54128				1375	203.486	-156	0.52478				1375	771.824	-99	0.87341				1375	634.943	-139	0.79831
		1376	485.37	-122	0.54669				1376	205.107	-155	0.52916				1376	773.945	-98	0.87586				1376	637.1	-138	0.8011
		1377	490.147	-121	0.55209				1377	206.735	-154	0.53356				1377	776.039	-97	0.87828				1377	639.231	-137	0.80385
		1378	494.912	-120	0.55747				1378	208.389	-153	0.53803				1378	778.087	-96	0.88065				1378	641.333	-136	0.80656
		1379	499.725	-119	0.56291				1379	209.992	-152	0.54236				1379	780.131	-95	0.88302				1379	643.462	-135	0.80931
		1380	504.498	-118	0.5683				1380	211.636	-151	0.5468				1380	782.155	-94	0.88536				1380	645.543	-134	0.81199
		1381	509.278	-117	0.5737				1381	213.283	-150	0.55125				1381	784.171	-93	0.8877				1381	647.647	-133	0.81471
		1382	514.037	-116	0.57908				1382	214.899	-149	0.55562				1382	786.157	-92	0.89				1382	649.699	-132	0.81736
		1383	518.824	-115	0.58449				1383	216.553	-148	0.56008				1383	788.131	-91	0.89228				1383	651.751	-131	0.82
		1384	523.582	-114	0.58987				1384	218.158	-147	0.56442				1384	790.134	-90	0.8946				1384	653.824	-130	0.82268
		1385	528.348	-113	0.59525				1385	219.812	-146	0.56889				1385	792.052	-89	0.89682				1385	655.866	-129	0.82531
		1386	533.132	-112	0.60066				1386	221.443	-145	0.5733				1386	793.961	-88	0.89903				1386	657.896	-128	0.82793
		1387	537.835	-111	0.60597				1387	223.117	-144	0.57782				1387	795.908	-87	0.90128				1387	659.91	-127	0.83053
		1388	542.615	-110	0.61137				1388	224.739	-143	0.5822				1388	797.756	-86	0.90342				1388	661.887	-126	0.83308
		1389	547.297	-109	0.61666				1389	226.399	-142	0.58668				1389	799.643	-85	0.90561				1389	663.903	-125	0.83569
		1390	552.081	-108	0.62207				1390	228.026	-141	0.59108				1390	801.488	-84	0.90774				1390	665.869	-124	0.83822
		1391	556.791	-107	0.62739				1391	229.646	-140	0.59546				1391	803.336	-83	0.90988				1391	667.853	-123	0.84078
		1392	561.491	-106	0.6327				1392	231.31	-139	0.59995				1392	805.134	-82	0.91196				1392	669.801	-122	0.8433
		1393	566.212	-105	0.63804				1393	232.955	-138	0.6044				1393	806.927	-81	0.91404				1393	671.722	-121	0.84578
		1394	570.883	-104	0.64331				1394	234.615	-137	0.60888				1394	808.724	-80	0.91612				1394	673.674	-120	0.84829
		1395	575.564	-103	0.6486				1395	236.243	-136	0.61328				1395	810.444	-79	0.91811				1395	675.568	-119	0.85074
		1396	580.264	-102	0.65391				1396	237.877	-135	0.61769				1396	812.205	-78	0.92015				1396	677.471	-118	0.8532
		1397	584.916	-101	0.65917				1397	239.516	-134	0.62212				1397	813.885	-77	0.92209				1397	679.376	-117	0.85565
		1398	589.538	-100	0.66439				1398	241.154	-133	0.62655				1398	815.583	-76	0.92406				1398	681.24	-116	0.85806
		1399	594.143	-99	0.6696				1399	242.816	-132	0.63104				1399	817.278	-75	0.92602				1399	683.097	-115	0.86045
		1400	598.78	-98	0.67484				1400	244.445	-131	0.63544				1400	818.919	-74	0.92792				1400	684.928	-114	0.86282
		1401	603.344	-97	0.67999				1401	246.071	-130	0.63983				1401	820.609	-73	0.92987				1401	686.774	-113	0.8652
		1402	607.952	-96	0.6852				1402	247.678	-129	0.64417				1402	822.152	-72	0.93166				1402	688.591	-112	0.86755
		1403	612.524	-95	0.69036				1403	249.344	-128	0.64867				1403	823.832	-71	0.93361				1403	690.41	-111	0.86989
		1404	617.099	-94	0.69553				1404	250.945	-127	0.653				1404	825.378	-70	0.93539				1404	692.195	-110	0.8722
		1405	621.634	-93	0.70066				1405	252.569	-126	0.65738				1405	826.945	-69	0.93721				1405	693.955	-109	0.87447
		1406	626.125	-92	0.70573				1406	254.188	-125	0.66176				1406	828.47	-68	0.93897				1406	695.685	-108	0.8767
		1407	630.667	-91	0.71087				1407	255.818	-124	0.66616				1407	829.99	-67	0.94073				1407	697.457	-107	0.87899
		1408	635.161	-90	0.71594				1408	257.439	-123	0.67054				1408	831.491	-66	0.94247				1408	699.185	-106	0.88122
		1409	639.612	-89	0.72097				1409	259.038	-122	0.67486				1409	832.932	-65	0.94414				1409	700.898	-105	0.88343
		1410	644.088	-88	0.72603				1410	260.66	-121	0.67924				1410	834.386	-64	0.94582				1410	702.584	-104	0.8856
		1411	648.502	-87	0.73102				1411	262.269	-120	0.68359				1411	835.845	-63	0.94751				1411	704.296	-103	0.88781
		1412	652.919	-86	0.73601				1412	263.852	-119	0.68787				1412	837.228	-62	0.94911				1412	705.962	-102	0.88996
		1413	657.319	-85	0.74098				1413	265.496	-118	0.69231				1413	838.635	-61	0.95074				1413	707.642	-101	0.89213
		1414	661.681	-84	0.74591				1414	267.055	-117	0.69652				1414	840.039	-60	0.95237				1414	709.267	-100	0.89423
		1415	666	-83	0.75079				1415	268.676	-116	0.7009				1415	841.36	-59	0.95389				1415	710.903	-99	0.89634
		1416	670.304	-82	0.75565				1416	270.255	-115	0.70517				1416	842.675	-58	0.95542				1416	712.507	-98	0.89841
		1417	674.579	-81	0.76048				1417	271.814	-114	0.70938				1417	843.987	-57	0.95694				1417	714.086	-97	0.90045
		1418	678.886	-80	0.76535				1418	273.397	-113	0.71365				1418	845.265	-56	0.95841				1418	715.67	-96	0.90249
		1419	683.139	-79	0.77016				1419	274.988	-112	0.71795				1419	846.541	-55	0.95989				1419	717.233	-95	0.90451
		1420	687.355	-78	0.77492				1420	276.526	-111	0.72211				1420	847.761	-54	0.9613				1420	718.79	-94	0.90652
		1421	691.513	-77	0.77962				1421	278.089	-110	0.72633				1421	849.003	-53	0.96274				1421	720.324	-93	0.9085
		1422	695.656	-76	0.7843				1422	279.674	-109	0.73061				1422	850.207	-52	0.96414				1422	721.835	-92	0.91045
		1423	699.81	-75	0.78899				1423	281.182	-108	0.73469				1423	851.375	-51	0.96549				1423	723.357	-91	0.91241
		1424	703.883	-74	0.79359				1424	282.737	-107	0.73889				1424	852.517	-50	0.96681				1424	724.844	-90	0.91433
		1425	707.941	-73	0.79818				1425	284.275	-106	0.74304				1425	853.654	-49	0.96812				1425	726.294	-89	0.9162
		1426	712.022	-72	0.80279				1426	285.83	-105	0.74724				1426	854.774	-48	0.96942				1426	727.787	-88	0.91813
		1427	716.026	-71	0.80732				1427	287.34	-104	0.75132				1427	855.843	-47	0.97066				1427	729.224	-87	0.91998
		1428	720.022	-70	0.81183				1428	288.842	-103	0.75538				1428	856.934	-46	0.97192				1428	730.636	-86	0.9218
		1429	723.912	-69	0.81623				1429	290.362	-102	0.75949				1429	857.968	-45	0.97312				1429	732.032	-85	0.9236
		1430	727.842	-68	0.82067				1430	291.889	-101	0.76361				1430	858.992	-44	0.9743				1430	733.43	-84	0.92541
		1431	731.714	-67	0.82504				1431	293.362	-100	0.76759				1431	860.013	-43	0.97549				1431	734.835	-83	0.92722
		1432	735.586	-66	0.82942				1432	294.854	-99	0.77162				1432	860.982	-42	0.97661				1432	736.183	-82	0.92896
		1433	739.37	-65	0.83369				1433	296.33	-98	0.77561				1433	861.942	-41	0.97772				1433	737.534	-81	0.9307
		1434	743.143	-64	0.83796				1434	297.812	-97	0.77961				1434	862.85	-40	0.97877				1434	738.873	-80	0.93243
		1435	746.886	-63	0.84219				1435	299.261	-96	0.78353				1435	863.769	-39	0.97983				1435	740.19	-79	0.93413
		1436	750.575	-62	0.84635				1436	300.751	-95	0.78755				1436	864.675	-38	0.98088				1436	741.475	-78	0.93579
		1437	754.253	-61	0.85051				1437	302.192	-94	0.79145				1437	865.52	-37	0.98186				1437	742.785	-77	0.93748
		1438	757.875	-60	0.8546				1438	303.638	-93	0.79535				1438	866.354	-36	0.98283				1438	744.034	-76	0.93909
		1439	761.436	-59	0.85863				1439	305.067	-92	0.79921				1439	867.189	-35	0.98379				1439	745.276	-75	0.9407
		1440	764.978	-58	0.86263				1440	306.49	-91	0.80306				1440	867.966	-34	0.98469				1440	746.525	-74	0.94231
		1441	768.498	-57	0.86661				1441	307.907	-90	0.80689				1441	868.79	-33	0.98565				1441	747.715	-73	0.94384
		1442	771.993	-56	0.87055				1442	309.32	-89	0.8107				1442	869.504	-32	0.98647				1442	748.943	-72	0.94543
		1443	775.366	-55	0.87437				1443	310.713	-88	0.81447				1443	870.22	-31	0.9873				1443	750.136	-71	0.94697
		1444	778.773	-54	0.87822				1444	312.099	-87	0.81821				1444	870.961	-30	0.98816				1444	751.292	-70	0.94846
		1445	782.099	-53	0.88197				1445	313.49	-86	0.82197				1445	871.617	-29	0.98892				1445	752.45	-69	0.94995
		1446	785.41	-52	0.88572				1446	314.862	-85	0.82568				1446	872.294	-28	0.9897				1446	753.588	-68	0.95142
		1447	788.652	-51	0.88938				1447	316.19	-84	0.82926				1447	872.927	-27	0.99043				1447	754.708	-67	0.95287
		1448	791.806	-50	0.89294				1448	317.567	-83	0.83298				1448	873.546	-26	0.99115				1448	755.797	-66	0.95427
		1449	795.011	-49	0.89656				1449	318.893	-82	0.83656				1449	874.139	-25	0.99184				1449	756.887	-65	0.95568
		1450	798.088	-48	0.90004				1450	320.257	-81	0.84025				1450	874.701	-24	0.99249				1450	757.978	-64	0.95709
		1451	801.187	-47	0.90354				1451	321.514	-80	0.84365				1451	875.234	-23	0.9931				1451	759.016	-63	0.95843
		1452	804.223	-46	0.90697				1452	322.848	-79	0.84725				1452	875.753	-22	0.99371				1452	760.03	-62	0.95974
		1453	807.168	-45	0.9103				1453	324.146	-78	0.85076				1453	876.26	-21	0.99429				1453	761.057	-61	0.96106
		1454	810.084	-44	0.9136				1454	325.401	-77	0.85415				1454	876.74	-20	0.99485				1454	762.077	-60	0.96238
		1455	812.956	-43	0.91684				1455	326.682	-76	0.85761				1455	877.184	-19	0.99536				1455	763.068	-59	0.96366
		1456	815.81	-42	0.92006				1456	327.966	-75	0.86108				1456	877.609	-18	0.99585				1456	764.013	-58	0.96487
		1457	818.586	-41	0.9232				1457	329.196	-74	0.8644				1457	878.024	-17	0.99633				1457	764.973	-57	0.96611
		1458	821.264	-40	0.92623				1458	330.453	-73	0.8678				1458	878.402	-16	0.99677				1458	765.894	-56	0.9673
		1459	823.908	-39	0.92922				1459	331.634	-72	0.87099				1459	878.709	-15	0.99713				1459	766.844	-55	0.96853
		1460	826.557	-38	0.93221				1460	332.879	-71	0.87435				1460	879.108	-14	0.99759				1460	767.724	-54	0.96966
		1461	829.106	-37	0.93509				1461	334.063	-70	0.87755				1461	879.391	-13	0.99792				1461	768.62	-53	0.97082
		1462	831.637	-36	0.93795				1462	335.277	-69	0.88083				1462	879.685	-12	0.99826				1462	769.468	-52	0.97191
		1463	834.095	-35	0.94073				1463	336.421	-68	0.88392				1463	879.942	-11	0.99855				1463	770.324	-51	0.97302
		1464	836.484	-34	0.94342				1464	337.573	-67	0.88703				1464	880.176	-10	0.99882				1464	771.161	-50	0.9741
		1465	838.813	-33	0.94606				1465	338.739	-66	0.89018				1465	880.399	-9	0.99908				1465	771.984	-49	0.97516
		1466	841.11	-32	0.94865				1466	339.854	-65	0.89319				1466	880.562	-8	0.99927				1466	772.776	-48	0.97618
		1467	843.363	-31	0.9512				1467	340.98	-64	0.89623				1467	880.73	-7	0.99947				1467	773.541	-47	0.97717
		1468	845.549	-30	0.95367				1468	342.083	-63	0.89922				1468	880.84	-6	0.99959				1468	774.317	-46	0.97817
		1469	847.692	-29	0.95609				1469	343.158	-62	0.90212				1469	880.995	-5	0.99977				1469	775.047	-45	0.97911
		1470	849.74	-28	0.9584				1470	344.259	-61	0.90509				1470	881.089	-4	0.99988				1470	775.796	-44	0.98008
		1471	851.747	-27	0.96067				1471	345.328	-60	0.90798				1471	881.118	-3	0.99991				1471	776.48	-43	0.98096
		1472	853.703	-26	0.96288				1472	346.385	-59	0.91084				1472	881.178	-2	0.99998				1472	777.199	-42	0.98189
		1473	855.659	-25	0.96509				1473	347.419	-58	0.91363				1473	881.168	-1	0.99997				1473	777.857	-41	0.98274
		1474	857.458	-24	0.96712				1474	348.435	-57	0.91638				1474	881.192	0	1				1474	778.548	-40	0.98363
		1475	859.3	-23	0.96921				1475	349.445	-56	0.91911				1475	881.15	1	0.99995				1475	779.163	-39	0.98443
		1476	861.026	-22	0.97116				1476	350.425	-55	0.92175				1476	881.081	2	0.99987				1476	779.794	-38	0.98524
		1477	862.725	-21	0.97308				1477	351.425	-54	0.92445				1477	881.047	3	0.99983				1477	780.401	-37	0.98602
		1478	864.319	-20	0.97488				1478	352.403	-53	0.9271				1478	880.929	4	0.9997				1478	780.989	-36	0.98678
		1479	865.868	-19	0.97663				1479	353.344	-52	0.92964				1479	880.816	5	0.99957				1479	781.539	-35	0.98749
		1480	867.392	-18	0.97835				1480	354.261	-51	0.93212				1480	880.643	6	0.99937				1480	782.111	-34	0.98823
		1481	868.883	-17	0.98003				1481	355.194	-50	0.93464				1481	880.48	7	0.99918				1481	782.681	-33	0.98897
		1482	870.282	-16	0.98161				1482	356.099	-49	0.93708				1482	880.289	8	0.99895				1482	783.168	-32	0.9896
		1483	871.597	-15	0.9831				1483	356.978	-48	0.93945				1483	880.034	9	0.99866				1483	783.661	-31	0.99023
		1484	872.872	-14	0.98454				1484	357.856	-47	0.94183				1484	879.806	10	0.9984				1484	784.172	-30	0.99089
		1485	874.128	-13	0.98596				1485	358.709	-46	0.94413				1485	879.559	11	0.99811				1485	784.636	-29	0.99149
		1486	875.326	-12	0.98731				1486	359.547	-45	0.94639				1486	879.228	12	0.99773				1486	785.133	-28	0.99213
		1487	876.381	-11	0.98851				1487	360.399	-44	0.9487				1487	878.932	13	0.99738				1487	785.57	-27	0.99269
		1488	877.451	-10	0.98971				1488	361.188	-43	0.95083				1488	878.63	14	0.99703				1488	785.948	-26	0.99318
		1489	878.487	-9	0.99089				1489	361.976	-42	0.95296				1489	878.215	15	0.99655				1489	786.401	-25	0.99377
		1490	879.421	-8	0.99194				1490	362.757	-41	0.95507				1490	877.879	16	0.99617				1490	786.79	-24	0.99427
		1491	880.3	-7	0.99293				1491	363.51	-40	0.9571				1491	877.436	17	0.99565				1491	787.12	-23	0.99469
		1492	881.125	-6	0.99387				1492	364.287	-39	0.9592				1492	877.026	18	0.99518				1492	787.509	-22	0.9952
		1493	881.894	-5	0.99474				1493	365.03	-38	0.96121				1493	876.549	19	0.99463				1493	787.844	-21	0.99563
		1494	882.601	-4	0.99553				1494	365.725	-37	0.96309				1494	876.087	20	0.99409				1494	788.161	-20	0.99604
		1495	883.286	-3	0.99631				1495	366.415	-36	0.96495				1495	875.583	21	0.99351				1495	788.468	-19	0.99643
		1496	883.813	-2	0.9969				1496	367.101	-35	0.9668				1496	875.06	22	0.9929				1496	788.783	-18	0.99684
		1497	884.381	-1	0.99755				1497	367.767	-34	0.9686				1497	874.528	23	0.99229				1497	789.011	-17	0.99713
		1498	884.846	0	0.99807				1498	368.389	-33	0.97028				1498	873.906	24	0.99157				1498	789.28	-16	0.99748
		1499	885.249	1	0.99853				1499	369.022	-32	0.97199				1499	873.367	25	0.99094				1499	789.545	-15	0.99782
		1500	885.626	2	0.99895				1500	369.636	-31	0.97365				1500	872.703	26	0.99017				1500	789.756	-14	0.9981
		1501	885.89	3	0.99925				1501	370.227	-30	0.97525				1501	872.076	27	0.98945				1501	789.97	-13	0.99837
		1502	886.161	4	0.99956				1502	370.808	-29	0.97682				1502	871.436	28	0.98871				1502	790.161	-12	0.99862
		1503	886.337	5	0.99976				1503	371.374	-28	0.97835				1503	870.735	29	0.9879				1503	790.33	-11	0.99884
		1504	886.462	6	0.9999				1504	371.895	-27	0.97975				1504	870.01	30	0.98706				1504	790.487	-10	0.99904
		1505	886.513	7	0.99995				1505	372.423	-26	0.98118				1505	869.278	31	0.98621				1505	790.616	-9	0.99921
		1506	886.553	8	1				1506	372.913	-25	0.98251				1506	868.522	32	0.98534				1506	790.742	-8	0.99937
		1507	886.48	9	0.99992				1507	373.441	-24	0.98393				1507	867.738	33	0.98443				1507	790.876	-7	0.99954
		1508	886.374	10	0.9998				1508	373.883	-23	0.98512				1508	866.942	34	0.98351				1508	790.966	-6	0.99966
		1509	886.179	11	0.99958				1509	374.326	-22	0.98632				1509	866.118	35	0.98255				1509	791.05	-5	0.99977
		1510	885.978	12	0.99935				1510	374.767	-21	0.98751				1510	865.283	36	0.98159				1510	791.115	-4	0.99985
		1511	885.637	13	0.99897				1511	375.158	-20	0.98857				1511	864.396	37	0.98056				1511	791.122	-3	0.99986
		1512	885.308	14	0.99859				1512	375.561	-19	0.98966				1512	863.533	38	0.97956				1512	791.211	-2	0.99997
		1513	884.89	15	0.99812				1513	375.949	-18	0.99071				1513	862.567	39	0.97844				1513	791.19	-1	0.99995
		1514	884.385	16	0.99755				1514	376.31	-17	0.99168				1514	861.669	40	0.9774				1514	791.231	0	1
		1515	883.872	17	0.99697				1515	376.646	-16	0.99259				1515	860.682	41	0.97626				1515	791.208	1	0.99997
		1516	883.278	18	0.9963				1516	376.931	-15	0.99336				1516	859.693	42	0.97511				1516	791.151	2	0.9999
		1517	882.597	19	0.99553				1517	377.233	-14	0.99418				1517	858.682	43	0.97395				1517	791.118	3	0.99985
		1518	881.894	20	0.99474				1518	377.536	-13	0.995				1518	857.654	44	0.97275				1518	791.05	4	0.99977
		1519	881.147	21	0.99389				1519	377.789	-12	0.99568				1519	856.622	45	0.97156				1519	790.978	5	0.99967
		1520	880.256	22	0.99289				1520	378.032	-11	0.99634				1520	855.541	46	0.97031				1520	790.841	6	0.9995
		1521	879.381	23	0.9919				1521	378.263	-10	0.99696				1521	854.459	47	0.96906				1521	790.728	7	0.99935
		1522	878.443	24	0.99084				1522	378.447	-9	0.99746				1522	853.312	48	0.96773				1522	790.616	8	0.99921
		1523	877.399	25	0.98966				1523	378.656	-8	0.99802				1523	852.202	49	0.96644				1523	790.471	9	0.99902
		1524	876.341	26	0.98846				1524	378.8	-7	0.99841				1524	851.005	50	0.96506				1524	790.306	10	0.99881
		1525	875.216	27	0.98719				1525	378.949	-6	0.99881				1525	849.85	51	0.96372				1525	790.142	11	0.99859
		1526	874	28	0.98582				1526	379.057	-5	0.9991				1526	848.635	52	0.96232				1526	789.98	12	0.99839
		1527	872.795	29	0.98445				1527	379.176	-4	0.99943				1527	847.407	53	0.96089				1527	789.758	13	0.9981
		1528	871.473	30	0.98296				1528	379.243	-3	0.99961				1528	846.184	54	0.95948				1528	789.502	14	0.99777
		1529	870.066	31	0.98137				1529	379.31	-2	0.99979				1529	844.879	55	0.95797				1529	789.281	15	0.99748
		1530	868.648	32	0.97977				1530	379.36	-1	0.99992				1530	843.609	56	0.9565				1530	789.034	16	0.99716
		1531	867.154	33	0.97808				1531	379.389	2.27374e-13	1				1531	842.318	57	0.955				1531	788.749	17	0.9968
		1532	865.645	34	0.97637				1532	379.385	1	0.99999				1532	840.966	58	0.95344				1532	788.491	18	0.99646
		1533	864.07	35	0.9746				1533	379.385	2	0.99999				1533	839.622	59	0.95188				1533	788.185	19	0.99607
		1534	862.429	36	0.97274				1534	379.352	3	0.9999				1534	838.27	60	0.95032				1534	787.891	20	0.99569
		1535	860.7	37	0.97079				1535	379.291	4	0.99974				1535	836.845	61	0.94867				1535	787.514	21	0.9952
		1536	858.967	38	0.96883				1536	379.243	5	0.99961				1536	835.454	62	0.94706				1536	787.188	22	0.99478
		1537	857.161	39	0.96679				1537	379.144	6	0.99934				1537	834.003	63	0.94538				1537	786.808	23	0.99429
		1538	855.344	40	0.96474				1538	379.051	7	0.99909				1538	832.546	64	0.94369				1538	786.432	24	0.99381
		1539	853.399	41	0.96254				1539	378.911	8	0.99871				1539	831.058	65	0.94197				1539	786.05	25	0.99331
		1540	851.429	42	0.96031				1540	378.765	9	0.99832				1540	829.617	66	0.9403				1540	785.638	26	0.99278
		1541	849.366	43	0.95798				1541	378.583	10	0.99782				1541	828.081	67	0.93852				1541	785.217	27	0.99224
		1542	847.344	44	0.9557				1542	378.399	11	0.99733				1542	826.596	68	0.9368				1542	784.787	28	0.99168
		1543	845.205	45	0.95328				1543	378.217	12	0.99683				1543	825.058	69	0.93502				1543	784.319	29	0.99108
		1544	843.048	46	0.95084				1544	378.014	13	0.99629				1544	823.459	70	0.93317				1544	783.896	30	0.99053
		1545	840.832	47	0.94834				1545	377.753	14	0.99558				1545	821.864	71	0.93133				1545	783.36	31	0.98984
		1546	838.597	48	0.94581				1546	377.484	15	0.99485				1546	820.286	72	0.9295				1546	782.839	32	0.98917
		1547	836.253	49	0.94316				1547	377.239	16	0.99419				1547	818.696	73	0.92766				1547	782.353	33	0.98854
		1548	833.853	50	0.94045				1548	376.929	17	0.99336				1548	817.029	74	0.92573				1548	781.789	34	0.98781
		1549	831.451	51	0.93774				1549	376.623	18	0.99253				1549	815.373	75	0.92381				1549	781.262	35	0.98713
		1550	828.989	52	0.93496				1550	376.314	19	0.99169				1550	813.711	76	0.92189				1550	780.726	36	0.98644
		1551	826.473	53	0.93211				1551	375.945	20	0.9907				1551	811.997	77	0.91991				1551	780.138	37	0.98568
		1552	823.938	54	0.92925				1552	375.571	21	0.98969				1552	810.291	78	0.91793				1552	779.547	38	0.98492
		1553	821.333	55	0.92631				1553	375.19	22	0.98866				1553	808.593	79	0.91597				1553	778.928	39	0.98412
		1554	818.678	56	0.92331				1554	374.777	23	0.98754				1554	806.856	80	0.91396				1554	778.317	40	0.98333
		1555	816	57	0.92028				1555	374.366	24	0.98643				1555	805.092	81	0.91191				1555	777.672	41	0.9825
		1556	813.271	58	0.9172				1556	373.935	25	0.98527				1556	803.357	82	0.90991				1556	777.004	42	0.98164
		1557	810.487	59	0.91405				1557	373.453	26	0.98397				1557	801.538	83	0.9078				1557	776.339	43	0.98078
		1558	807.641	60	0.91083				1558	372.996	27	0.98273				1558	799.761	84	0.90574				1558	775.672	44	0.97992
		1559	804.802	61	0.90763				1559	372.504	28	0.9814				1559	797.898	85	0.90359				1559	774.935	45	0.97897
		1560	801.901	62	0.90435				1560	371.988	29	0.98001				1560	796.094	86	0.9015				1560	774.233	46	0.97806
		1561	798.916	63	0.90098				1561	371.484	30	0.97864				1561	794.218	87	0.89933				1561	773.523	47	0.97715
		1562	795.872	64	0.89754				1562	370.915	31	0.97711				1562	792.378	88	0.8972				1562	772.754	48	0.97616
		1563	792.861	65	0.89413				1563	370.34	32	0.97555				1563	790.465	89	0.89498				1563	771.996	49	0.97518
		1564	789.806	66	0.89068				1564	369.777	33	0.97403				1564	788.577	90	0.8928				1564	771.229	50	0.97419
		1565	786.685	67	0.88716				1565	369.164	34	0.97238				1565	786.669	91	0.89059				1565	770.419	51	0.97314
		1566	783.491	68	0.88355				1566	368.547	35	0.97071				1566	784.722	92	0.88833				1566	769.611	52	0.9721
		1567	780.282	69	0.87992				1567	367.907	36	0.96898				1567	782.793	93	0.8861				1567	768.792	53	0.97104
		1568	777.103	70	0.87633				1568	367.227	37	0.96714				1568	780.843	94	0.88384				1568	767.973	54	0.96999
		1569	773.784	71	0.87258				1569	366.611	38	0.96548				1569	778.877	95	0.88157				1569	767.113	55	0.96888
		1570	770.458	72	0.86882				1570	365.887	39	0.96352				1570	776.874	96	0.87925				1570	766.244	56	0.96775
		1571	767.125	73	0.86505				1571	365.19	40	0.96164				1571	774.919	97	0.87699				1571	765.362	57	0.96662
		1572	763.711	74	0.8612				1572	364.47	41	0.95969				1572	772.879	98	0.87463				1572	764.486	58	0.96549
		1573	760.275	75	0.85731				1573	363.745	42	0.95774				1573	770.816	99	0.87224				1573	763.547	59	0.96427
		1574	756.802	76	0.85339				1574	362.99	43	0.9557				1574	768.827	100	0.86994				1574	762.616	60	0.96307
		1575	753.319	77	0.84945				1575	362.192	44	0.95354				1575	766.777	101	0.86756				1575	761.679	61	0.96186
		1576	749.751	78	0.84542				1576	361.427	45	0.95148				1576	764.69	102	0.86515				1576	760.701	62	0.9606
		1577	746.212	79	0.84142				1577	360.603	46	0.94925				1577	762.64	103	0.86278				1577	759.754	63	0.95938
		1578	742.582	80	0.83732				1578	359.761	47	0.94697				1578	760.522	104	0.86032				1578	758.772	64	0.95811
		1579	738.938	81	0.8332				1579	358.931	48	0.94473				1579	758.428	105	0.8579				1579	757.772	65	0.95682
		1580	735.231	82	0.82902				1580	358.057	49	0.94237				1580	756.32	106	0.85546				1580	756.724	66	0.95547
		1581	731.538	83	0.82484				1581	357.192	50	0.94003				1581	754.218	107	0.85303				1581	755.704	67	0.95415
		1582	727.799	84	0.82062				1582	356.281	51	0.93757				1582	752.039	108	0.8505				1582	754.681	68	0.95283
		1583	724.007	85	0.81633				1583	355.381	52	0.93514				1583	749.879	109	0.848				1583	753.604	69	0.95144
		1584	720.183	86	0.81201				1584	354.455	53	0.93264				1584	747.738	110	0.84553				1584	752.543	70	0.95007
		1585	716.37	87	0.8077				1585	353.534	54	0.93015				1585	745.562	111	0.84301				1585	751.444	71	0.94866
		1586	712.48	88	0.80331				1586	352.559	55	0.92752				1586	743.378	112	0.84048				1586	750.349	72	0.94724
		1587	708.608	89	0.79893				1587	351.587	56	0.92489				1587	741.189	113	0.83795				1587	749.237	73	0.94581
		1588	704.674	90	0.79449				1588	350.585	57	0.92218				1588	738.966	114	0.83537				1588	748.095	74	0.94433
		1589	700.707	91	0.79001				1589	349.621	58	0.91958				1589	736.751	115	0.83281				1589	746.937	75	0.94284
		1590	696.747	92	0.78553				1590	348.585	59	0.91678				1590	734.501	116	0.8302				1590	745.774	76	0.94134
		1591	692.722	93	0.78098				1591	347.52	60	0.9139				1591	732.262	117	0.82761				1591	744.602	77	0.93983
		1592	688.703	94	0.77644				1592	346.502	61	0.91115				1592	729.997	118	0.82499				1592	743.409	78	0.93829
		1593	684.667	95	0.77188				1593	345.431	62	0.90826				1593	727.766	119	0.82241				1593	742.206	79	0.93673
		1594	680.535	96	0.76721				1594	344.368	63	0.90539				1594	725.459	120	0.81974				1594	740.989	80	0.93516
		1595	676.473	97	0.76262				1595	343.269	64	0.90242				1595	723.16	121	0.81708				1595	739.754	81	0.93357
		1596	672.319	98	0.75793				1596	342.15	65	0.8994				1596	720.895	122	0.81445				1596	738.493	82	0.93194
		1597	668.179	99	0.75325				1597	341.004	66	0.8963				1597	718.572	123	0.81177				1597	737.215	83	0.93029
		1598	663.978	100	0.7485				1598	339.887	67	0.89328				1598	716.249	124	0.80908				1598	735.948	84	0.92866
		1599	659.788	101	0.74377				1599	338.735	68	0.89017				1599	713.919	125	0.80638				1599	734.658	85	0.92699
		1600	655.593	102	0.73903				1600	337.603	69	0.88711				1600	711.551	126	0.80364				1600	733.357	86	0.92531
		1601	651.374	103	0.73426				1601	336.415	70	0.8839				1601	709.171	127	0.80088				1601	732.013	87	0.92358
		1602	647.07	104	0.7294				1602	335.235	71	0.88071				1602	706.866	128	0.79822				1602	730.672	88	0.92185
		1603	642.806	105	0.72458				1603	334.032	72	0.87747				1603	704.499	129	0.79548				1603	729.335	89	0.92012
		1604	638.495	106	0.71971				1604	332.796	73	0.87412				1604	702.094	130	0.79269				1604	727.977	90	0.91837
		1605	634.194	107	0.71485				1605	331.565	74	0.8708				1605	699.682	131	0.7899				1605	726.604	91	0.9166
		1606	629.861	108	0.70995				1606	330.358	75	0.86754				1606	697.307	132	0.78715				1606	725.204	92	0.91479
		1607	625.505	109	0.70503				1607	329.071	76	0.86406				1607	694.913	133	0.78438				1607	723.789	93	0.91297
		1608	621.172	110	0.70014				1608	327.824	77	0.86069				1608	692.501	134	0.78159				1608	722.369	94	0.91113
		1609	616.802	111	0.6952				1609	326.567	78	0.8573				1609	690.089	135	0.7788				1609	720.934	95	0.90928
		1610	612.418	112	0.69024				1610	325.267	79	0.85379				1610	687.612	136	0.77593				1610	719.493	96	0.90742
		1611	607.985	113	0.68524				1611	323.929	80	0.85017				1611	685.16	137	0.77309				1611	718.045	97	0.90555
		1612	603.571	114	0.68025				1612	322.636	81	0.84668				1612	682.73	138	0.77028				1612	716.548	98	0.90362
		1613	599.106	115	0.6752				1613	321.344	82	0.84319				1613	680.299	139	0.76746				1613	715.072	99	0.90172
		1614	594.663	116	0.67018				1614	320.002	83	0.83956				1614	677.801	140	0.76457				1614	713.581	100	0.89979
		1615	590.227	117	0.66517				1615	318.68	84	0.83599				1615	675.307	141	0.76169				1615	712.032	101	0.8978
		1616	585.777	118	0.66014				1616	317.32	85	0.83232				1616	672.819	142	0.75881				1616	710.477	102	0.89579
		1617	581.297	119	0.65508				1617	315.941	86	0.82859				1617	670.331	143	0.75593				1617	708.964	103	0.89384
		1618	576.799	120	0.65				1618	314.575	87	0.8249				1618	667.84	144	0.75304				1618	707.414	104	0.89184
		1619	572.289	121	0.6449				1619	313.174	88	0.82112				1619	665.307	145	0.75011				1619	705.815	105	0.88977
		1620	567.769	122	0.6398				1620	311.806	89	0.81742				1620	662.79	146	0.7472				1620	704.262	106	0.88777
		1621	563.3	123	0.63475				1621	310.397	90	0.81361				1621	660.257	147	0.74427				1621	702.647	107	0.88568
		1622	558.784	124	0.62964				1622	308.98	91	0.80978				1622	657.717	148	0.74132				1622	701.025	108	0.88359
		1623	554.293	125	0.62457				1623	307.522	92	0.80585				1623	655.157	149	0.73836				1623	699.389	109	0.88148
		1624	549.703	126	0.61938				1624	306.099	93	0.802				1624	652.633	150	0.73544				1624	697.765	110	0.87938
		1625	545.231	127	0.61433				1625	304.66	94	0.79811				1625	650.058	151	0.73246				1625	696.1	111	0.87724
		1626	540.681	128	0.60919				1626	303.217	95	0.79421				1626	647.546	152	0.72955				1626	694.428	112	0.87508
		1627	536.168	129	0.60409				1627	301.759	96	0.79028				1627	644.937	153	0.72653				1627	692.756	113	0.87292
		1628	531.564	130	0.59889				1628	300.306	97	0.78635				1628	642.336	154	0.72352				1628	691.043	114	0.87071
		1629	527.04	131	0.59377				1629	298.802	98	0.78229				1629	639.777	155	0.72056				1629	689.342	115	0.86851
		1630	522.48	132	0.58862				1630	297.33	99	0.77831				1630	637.15	156	0.71752				1630	687.62	116	0.86629
		1631	517.938	133	0.58349				1631	295.844	100	0.7743				1631	634.596	157	0.71456				1631	685.875	117	0.86404
		1632	513.374	134	0.57833				1632	294.324	101	0.77019				1632	631.95	158	0.7115				1632	684.118	118	0.86177
		1633	508.835	135	0.5732				1633	292.836	102	0.76617				1633	629.36	159	0.7085				1633	682.373	119	0.85952
		1634	504.308	136	0.56809				1634	291.314	103	0.76206				1634	626.74	160	0.70547				1634	680.6	120	0.85723
		1635	499.769	137	0.56296				1635	289.812	104	0.758				1635	624.102	161	0.70242				1635	678.826	121	0.85494
		1636	495.201	138	0.5578				1636	288.283	105	0.75387				1636	621.475	162	0.69937				1636	676.984	122	0.85257
		1637	490.623	139	0.55262				1637	286.723	106	0.74965				1637	618.858	163	0.69635				1637	675.163	123	0.85022
		1638	486.092	140	0.5475				1638	285.188	107	0.74551				1638	616.215	164	0.69329				1638	673.351	124	0.84788
		1639	481.553	141	0.54238				1639	283.609	108	0.74124				1639	613.554	165	0.69021				1639	671.495	125	0.84548
		1640	477.026	142	0.53726				1640	282.085	109	0.73713				1640	610.94	166	0.68718				1640	669.668	126	0.84313
		1641	472.527	143	0.53218				1641	280.51	110	0.73287				1641	608.262	167	0.68408				1641	667.808	127	0.84073
		1642	468.018	144	0.52708				1642	278.951	111	0.72866				1642	605.585	168	0.68098				1642	665.896	128	0.83826
		1643	463.454	145	0.52193				1643	277.374	112	0.7244				1643	602.9	169	0.67787				1643	664.007	129	0.83582
		1644	458.949	146	0.51684				1644	275.802	113	0.72015				1644	600.249	170	0.67481				1644	662.082	130	0.83334
		1645	454.425	147	0.51172				1645	274.239	114	0.71593				1645	597.572	171	0.67171				1645	660.188	131	0.83089
		1646	449.941	148	0.50666				1646	272.619	115	0.71155				1646	594.919	172	0.66864				1646	658.253	132	0.82839
		1647	445.473	149	0.50161				1647	271.004	116	0.70719				1647	592.241	173	0.66554				1647	656.296	133	0.82587
		1648	440.93	150	0.49648				1648	269.443	117	0.70297				1648	589.567	174	0.66244				1648	654.362	134	0.82337
		1649	436.447	151	0.49141				1649	267.852	118	0.69867				1649	586.843	175	0.65929				1649	652.36	135	0.82079
		1650	432.033	152	0.48642				1650	266.225	119	0.69428				1650	584.123	176	0.65614				1650	650.376	136	0.81823
		1651	427.546	153	0.48135				1651	264.609	120	0.68991				1651	581.48	177	0.65308				1651	648.392	137	0.81567
		1652	423.117	154	0.47635				1652	263.014	121	0.6856				1652	578.79	178	0.64997				1652	646.371	138	0.81306
		1653	418.626	155	0.47127				1653	261.385	122	0.6812				1653	576.052	179	0.6468				1653	644.378	139	0.81049
		1654	414.205	156	0.46628				1654	259.751	123	0.67679				1654	573.354	180	0.64367				1654	642.332	140	0.80785
		1655	409.81	157	0.46131				1655	258.152	124	0.67247				1655	570.659	181	0.64055				1655	640.306	141	0.80523
		1656	405.392	158	0.45632				1656	256.506	125	0.66802				1656	567.968	182	0.63744				1656	638.24	142	0.80257
		1657	400.971	159	0.45132				1657	254.858	126	0.66357				1657	565.234	183	0.63427				1657	636.17	143	0.7999
		1658	396.604	160	0.44639				1658	253.269	127	0.65928				1658	562.538	184	0.63115				1658	634.082	144	0.7972
		1659	392.205	161	0.44142				1659	251.609	128	0.65479				1659	559.819	185	0.62801				1659	631.984	145	0.79449
		1660	387.828	162	0.43647				1660	250.006	129	0.65046				1660	557.118	186	0.62488				1660	629.875	146	0.79177
		1661	383.516	163	0.4316				1661	248.346	130	0.64598				1661	554.402	187	0.62174				1661	627.767	147	0.78905
		1662	379.125	164	0.42664				1662	246.739	131	0.64163				1662	551.69	188	0.6186				1662	625.658	148	0.78633
		1663	374.839	165	0.4218				1663	245.107	132	0.63723				1663	548.987	189	0.61547				1663	623.487	149	0.78353
		1664	370.509	166	0.4169				1664	243.468	133	0.6328				1664	546.268	190	0.61232				1664	621.357	150	0.78078
		1665	366.223	167	0.41206				1665	241.808	134	0.62831				1665	543.538	191	0.60916				1665	619.204	151	0.778
		1666	361.952	168	0.40724				1666	240.142	135	0.62381				1666	540.801	192	0.60599				1666	617.004	152	0.77516
		1667	357.634	169	0.40236				1667	238.48	136	0.61932				1667	538.126	193	0.6029				1667	614.833	153	0.77236
		1668	353.425	170	0.3976				1668	236.854	137	0.61493				1668	535.378	194	0.59972				1668	612.64	154	0.76953
		1669	349.19	171	0.39282				1669	235.215	138	0.6105				1669	532.711	195	0.59663				1669	610.43	155	0.76668
		1670	344.978	172	0.38806				1670	233.619	139	0.60619				1670	529.971	196	0.59346				1670	608.186	156	0.76378
		1671	340.81	173	0.38335				1671	231.951	140	0.60168				1671	527.27	197	0.59033				1671	605.944	157	0.76089
		1672	336.582	174	0.37857				1672	230.316	141	0.59727				1672	524.533	198	0.58716				1672	603.722	158	0.75802
		1673	332.421	175	0.37387				1673	228.666	142	0.59281				1673	521.808	199	0.58401				1673	601.477	159	0.75513
		1674	328.319	176	0.36923				1674	227.03	143	0.58839				1674	519.092	200	0.58086				1674	599.21	160	0.7522
		1675	324.187	177	0.36456				1675	225.356	144	0.58387				1675	516.391	201	0.57774				1675	596.918	161	0.74924
		1676	320.11	178	0.35996				1676	223.749	145	0.57952				1676	513.68	202	0.5746				1676	594.654	162	0.74632
		1677	316.026	179	0.35534				1677	222.109	146	0.5751				1677	510.955	203	0.57145				1677	592.317	163	0.74331
		1678	311.971	180	0.35076				1678	220.464	147	0.57065				1678	508.283	204	0.56835				1678	590.029	164	0.74035
		1679	307.912	181	0.34617				1679	218.84	148	0.56626				1679	505.535	205	0.56517				1679	587.713	165	0.73736
		1680	303.901	182	0.34164				1680	217.219	149	0.56188				1680	502.877	206	0.5621				1680	585.367	166	0.73434
		1681	299.879	183	0.3371				1681	215.593	150	0.55749				1681	500.147	207	0.55894				1681	583.032	167	0.73132
		1682	295.941	184	0.33265				1682	213.978	151	0.55313				1682	497.436	208	0.5558				1682	580.695	168	0.72831
		1683	291.989	185	0.32818				1683	212.316	152	0.54864				1683	494.769	209	0.55271				1683	578.299	169	0.72522
		1684	288.077	186	0.32376				1684	210.753	153	0.54441				1684	492.071	210	0.54959				1684	575.937	170	0.72217
		1685	284.172	187	0.31935				1685	209.115	154	0.53999				1685	489.383	211	0.54648				1685	573.572	171	0.71911
		1686	280.264	188	0.31493				1686	207.496	155	0.53562				1686	486.669	212	0.54334				1686	571.165	172	0.71601
		1687	276.473	189	0.31065				1687	205.893	156	0.53128				1687	484.021	213	0.54027				1687	568.78	173	0.71293
		1688	272.634	190	0.30631				1688	204.292	157	0.52696				1688	481.333	214	0.53716				1688	566.339	174	0.70978
		1689	268.875	191	0.30206				1689	202.711	158	0.52269				1689	478.643	215	0.53404				1689	563.909	175	0.70664
		1690	265.099	192	0.2978				1690	201.091	159	0.51831				1690	475.976	216	0.53096				1690	561.493	176	0.70353
		1691	261.385	193	0.2936				1691	199.49	160	0.51399				1691	473.31	217	0.52787				1691	559.039	177	0.70036
		1692	257.645	194	0.28937				1692	197.913	161	0.50973				1692	470.648	218	0.52479				1692	556.6	178	0.69721
		1693	253.996	195	0.28525				1693	196.314	162	0.50541				1693	468.01	219	0.52174				1693	554.143	179	0.69404
		1694	250.355	196	0.28114				1694	194.765	163	0.50122				1694	465.325	220	0.51863				1694	551.651	180	0.69083
		1695	246.733	197	0.27704				1695	193.188	164	0.49696				1695	462.693	221	0.51558				1695	549.17	181	0.68763
		1696	243.165	198	0.27301				1696	191.626	165	0.49274				1696	460.024	222	0.51249				1696	546.704	182	0.68444
		1697	239.641	199	0.26903				1697	190.065	166	0.48852				1697	457.378	223	0.50943				1697	544.186	183	0.68119
		1698	236.103	200	0.26503				1698	188.506	167	0.48431				1698	454.761	224	0.5064				1698	541.668	184	0.67794
		1699	232.63	201	0.26111				1699	186.97	168	0.48016				1699	452.11	225	0.50333				1699	539.163	185	0.67471
		1700	229.158	202	0.25719				1700	185.441	169	0.47603				1700	449.491	226	0.5003				1700	536.652	186	0.67147
		1701	225.729	203	0.25331				1701	183.864	170	0.47177				1701	446.921	227	0.49733				1701	534.142	187	0.66823
		1702	222.311	204	0.24945				1702	182.344	171	0.46767				1702	444.278	228	0.49427				1702	531.597	188	0.66495
		1703	218.93	205	0.24563				1703	180.81	172	0.46352				1703	441.693	229	0.49127				1703	528.991	189	0.66158
		1704	215.586	206	0.24185				1704	179.294	173	0.45942				1704	439.087	230	0.48826				1704	526.466	190	0.65833
		1705	212.271	207	0.23811				1705	177.808	174	0.45541				1705	436.467	231	0.48523				1705	523.9	191	0.65501
		1706	208.978	208	0.23438				1706	176.298	175	0.45133				1706	433.895	232	0.48225				1706	521.351	192	0.65173
		1707	205.711	209	0.23069				1707	174.792	176	0.44726				1707	431.312	233	0.47926				1707	518.758	193	0.64838
		1708	202.469	210	0.22703				1708	173.289	177	0.4432				1708	428.753	234	0.4763				1708	516.176	194	0.64505
		1709	199.249	211	0.22339				1709	171.808	178	0.4392				1709	426.192	235	0.47333				1709	513.554	195	0.64166
		1710	196.092	212	0.21982				1710	170.352	179	0.43527				1710	423.614	236	0.47035				1710	510.959	196	0.63831
		1711	192.949	213	0.21627				1711	168.868	180	0.43126				1711	421.076	237	0.46741				1711	508.366	197	0.63497
		1712	189.795	214	0.21271				1712	167.431	181	0.42738				1712	418.549	238	0.46448				1712	505.778	198	0.63163
		1713	186.725	215	0.20924				1713	165.957	182	0.4234				1713	416.013	239	0.46155				1713	503.158	199	0.62825
		1714	183.63	216	0.20574				1714	164.496	183	0.41945				1714	413.493	240	0.45863				1714	500.539	200	0.62487
		1715	180.593	217	0.20231				1715	163.093	184	0.41566				1715	410.982	241	0.45573				1715	497.912	201	0.62148
		1716	177.56	218	0.19888				1716	161.652	185	0.41176				1716	408.475	242	0.45282				1716	495.267	202	0.61806
		1717	174.579	219	0.19552				1717	160.217	186	0.40789				1717	406.008	243	0.44997				1717	492.656	203	0.61469
		1718	171.601	220	0.19215				1718	158.802	187	0.40406				1718	403.533	244	0.4471				1718	489.991	204	0.61126
		1719	168.703	221	0.18888				1719	157.389	188	0.40025				1719	401.024	245	0.4442				1719	487.367	205	0.60787
		1720	165.813	222	0.18561				1720	155.996	189	0.39648				1720	398.559	246	0.44135				1720	484.699	206	0.60443
		1721	162.927	223	0.18235				1721	154.626	190	0.39278				1721	396.105	247	0.43851				1721	482.07	207	0.60103
		1722	160.11	224	0.17917				1722	153.255	191	0.38908				1722	393.651	248	0.43567				1722	479.385	208	0.59757
		1723	157.286	225	0.17598				1723	151.856	192	0.3853				1723	391.22	249	0.43285				1723	476.726	209	0.59414
		1724	154.502	226	0.17283				1724	150.5	193	0.38164				1724	388.806	250	0.43006				1724	474.061	210	0.5907
		1725	151.725	227	0.16969				1725	149.111	194	0.37788				1725	386.381	251	0.42725				1725	471.405	211	0.58727
		1726	149.018	228	0.16663				1726	147.794	195	0.37432				1726	383.976	252	0.42447				1726	468.74	212	0.58383
		1727	146.352	229	0.16362				1727	146.451	196	0.3707				1727	381.575	253	0.42169				1727	466.072	213	0.58039
		1728	143.626	230	0.16054				1728	145.144	197	0.36717				1728	379.192	254	0.41893				1728	463.391	214	0.57693
		1729	141.004	231	0.15758				1729	143.806	198	0.36355				1729	376.832	255	0.4162				1729	460.717	215	0.57348
		1730	138.377	232	0.15461				1730	142.5	199	0.36002				1730	374.462	256	0.41345				1730	458.045	216	0.57003
		1731	135.813	233	0.15171				1731	141.204	200	0.35652				1731	372.092	257	0.41071				1731	455.373	217	0.56658
		1732	133.264	234	0.14883				1732	139.935	201	0.35309				1732	369.756	258	0.40801				1732	452.674	218	0.5631
		1733	130.744	235	0.14599				1733	138.632	202	0.34957				1733	367.425	259	0.40531				1733	449.989	219	0.55963
		1734	128.293	236	0.14322				1734	137.389	203	0.34621				1734	365.108	260	0.40263				1734	447.306	220	0.55617
		1735	125.813	237	0.14041				1735	136.087	204	0.3427				1735	362.816	261	0.39997				1735	444.652	221	0.55275
		1736	123.374	238	0.13766				1736	134.87	205	0.33941				1736	360.554	262	0.39736				1736	441.959	222	0.54927
		1737	121.018	239	0.135				1737	133.646	206	0.3361				1737	358.262	263	0.3947				1737	439.254	223	0.54578
		1738	118.608	240	0.13227				1738	132.413	207	0.33277				1738	356.016	264	0.3921				1738	436.572	224	0.54232
		1739	116.293	241	0.12966				1739	131.227	208	0.32957				1739	353.782	265	0.38952				1739	433.88	225	0.53885
		1740	114.015	242	0.12708				1740	130.012	209	0.32629				1740	351.525	266	0.3869				1740	431.21	226	0.5354
		1741	111.74	243	0.12451				1741	128.787	210	0.32298				1741	349.31	267	0.38434				1741	428.511	227	0.53192
		1742	109.495	244	0.12197				1742	127.63	211	0.31985				1742	347.094	268	0.38178				1742	425.839	228	0.52847
		1743	107.326	245	0.11952				1743	126.46	212	0.31669				1743	344.869	269	0.3792				1743	423.138	229	0.52498
		1744	105.154	246	0.11707				1744	125.296	213	0.31354				1744	342.685	270	0.37667				1744	420.437	230	0.5215
		1745	102.945	247	0.11457				1745	124.152	214	0.31045				1745	340.538	271	0.37419				1745	417.765	231	0.51805
		1746	100.912	248	0.11228				1746	123.006	215	0.30736				1746	338.386	272	0.3717				1746	415.09	232	0.5146
		1747	98.8498	249	0.10995				1747	121.879	216	0.30431				1747	336.215	273	0.36918				1747	412.396	233	0.51112
		1748	96.8645	250	0.1077				1748	120.777	217	0.30134				1748	334.102	274	0.36674				1748	409.731	234	0.50768
		1749	94.9084	251	0.10549				1749	119.686	218	0.29839				1749	331.982	275	0.36428				1749	407.043	235	0.50421
		1750	92.978	252	0.10331				1750	118.621	219	0.29551				1750	329.934	276	0.36191				1750	404.376	236	0.50077
		1751	91.1062	253	0.1012				1751	117.532	220	0.29257				1751	327.827	277	0.35947				1751	401.713	237	0.49733
		1752	89.2637	254	0.09912				1752	116.478	221	0.28972				1752	325.764	278	0.35709				1752	399.047	238	0.49389
		1753	87.5128	255	0.09714				1753	115.427	222	0.28688				1753	323.735	279	0.35474				1753	396.36	239	0.49043
		1754	85.707	256	0.0951				1754	114.37	223	0.28403				1754	321.698	280	0.35238				1754	393.715	240	0.48701
		1755	83.9414	257	0.0931				1755	113.33	224	0.28122				1755	319.669	281	0.35003				1755	391.043	241	0.48356
		1756	82.2637	258	0.09121				1756	112.338	225	0.27854				1756	317.661	282	0.34771				1756	388.389	242	0.48014
		1757	80.5971	259	0.08932				1757	111.326	226	0.2758				1757	315.682	283	0.34542				1757	385.753	243	0.47674
		1758	78.9194	260	0.08743				1758	110.33	227	0.27311				1758	313.675	284	0.34309				1758	383.082	244	0.47329
		1759	77.2564	261	0.08555				1759	109.37	228	0.27052				1759	311.724	285	0.34083				1759	380.432	245	0.46987
		1760	75.6923	262	0.08378				1760	108.397	229	0.26789				1760	309.793	286	0.3386				1760	377.805	246	0.46648
		1761	74.1245	263	0.08201				1761	107.433	230	0.26529				1761	307.853	287	0.33635				1761	375.161	247	0.46307
		1762	72.5604	264	0.08024				1762	106.518	231	0.26281				1762	305.958	288	0.33416				1762	372.523	248	0.45967
		1763	71.0037	265	0.07848				1763	105.563	232	0.26023				1763	304.05	289	0.33195				1763	369.907	249	0.45629
		1764	69.5202	266	0.07681				1764	104.642	233	0.25775				1764	302.181	290	0.32979				1764	367.294	250	0.45292
		1765	68.0366	267	0.07513				1765	103.747	234	0.25533				1765	300.299	291	0.32761				1765	364.665	251	0.44952
		1766	66.6191	268	0.07353				1766	102.84	235	0.25288				1766	298.47	292	0.32549				1766	362.082	252	0.44619
		1767	65.1905	269	0.07191				1767	101.974	236	0.25054				1767	296.593	293	0.32332				1767	359.455	253	0.4428
		1768	63.7876	270	0.07033				1768	101.065	237	0.24808				1768	294.806	294	0.32125				1768	356.857	254	0.43945
		1769	62.4066	271	0.06877				1769	100.215	238	0.24578				1769	292.966	295	0.31912				1769	354.28	255	0.43612
		1770	61.0879	272	0.06728				1770	99.3563	239	0.24347				1770	291.189	296	0.31706				1770	351.686	256	0.43278
		1771	59.7216	273	0.06573				1771	98.5243	240	0.24122				1771	289.409	297	0.315				1771	349.106	257	0.42945
		1772	58.4396	274	0.06429				1772	97.6903	241	0.23897				1772	287.627	298	0.31294				1772	346.525	258	0.42612
		1773	57.1355	275	0.06281				1773	96.8705	242	0.23675				1773	285.887	299	0.31093				1773	343.955	259	0.4228
		1774	55.8681	276	0.06138				1774	96.0587	243	0.23456				1774	284.144	300	0.30891				1774	341.394	260	0.41949
		1775	54.6593	277	0.06001				1775	95.2449	244	0.23236				1775	282.423	301	0.30692				1775	338.835	261	0.41619
		1776	53.3956	278	0.05859				1776	94.4696	245	0.23026				1776	280.719	302	0.30495				1776	336.301	262	0.41292
		1777	52.1941	279	0.05723				1777	93.7024	246	0.22819				1777	279.016	303	0.30297				1777	333.772	263	0.40966
		1778	51	280	0.05588				1778	92.9089	247	0.22605				1778	277.328	304	0.30102				1778	331.258	264	0.40641
		1779	49.8571	281	0.05459				1779	92.1741	248	0.22406				1779	275.675	305	0.29911				1779	328.728	265	0.40315
		1780	48.7216	282	0.05331				1780	91.4089	249	0.222				1780	274.018	306	0.29719				1780	326.233	266	0.39993
		1781	47.5861	283	0.05202				1781	90.668	250	0.21999				1781	272.383	307	0.2953				1781	323.729	267	0.3967
		1782	46.5385	284	0.05084				1782	89.9373	251	0.21802				1782	270.764	308	0.29342				1782	321.219	268	0.39346
		1783	45.4029	285	0.04956				1783	89.2287	252	0.21611				1783	269.136	309	0.29154				1783	318.754	269	0.39028
		1784	44.3407	286	0.04836				1784	88.5263	253	0.21421				1784	267.528	310	0.28968				1784	316.256	270	0.38705
		1785	43.293	287	0.04717				1785	87.836	254	0.21234				1785	265.924	311	0.28782				1785	313.776	271	0.38385
		1786	42.2674	288	0.04601				1786	87.1478	255	0.21048				1786	264.339	312	0.28598				1786	311.319	272	0.38068
		1787	41.2674	289	0.04488				1787	86.4636	256	0.20864				1787	262.787	313	0.28419				1787	308.882	273	0.37754
		1788	40.2784	290	0.04377				1788	85.7834	257	0.2068				1788	261.252	314	0.28241				1788	306.45	274	0.3744
		1789	39.3187	291	0.04268				1789	85.1113	258	0.20498				1789	259.703	315	0.28062				1789	304.036	275	0.37128
		1790	38.3516	292	0.04159				1790	84.5061	259	0.20335				1790	258.184	316	0.27886				1790	301.604	276	0.36815
		1791	37.4396	293	0.04056				1791	83.8158	260	0.20148				1791	256.703	317	0.27715				1791	299.188	277	0.36503
		1792	36.5275	294	0.03953				1792	83.2105	261	0.19985				1792	255.142	318	0.27534				1792	296.799	278	0.36195
		1793	35.6227	295	0.0385				1793	82.6032	262	0.19821				1793	253.685	319	0.27365				1793	294.412	279	0.35886
		1794	34.7509	296	0.03752				1794	81.9676	263	0.19649				1794	252.236	320	0.27198				1794	292.014	280	0.35577
		1795	33.9011	297	0.03656				1795	81.3664	264	0.19486				1795	250.73	321	0.27023				1795	289.67	281	0.35275
		1796	33.044	298	0.03559				1796	80.7632	265	0.19324				1796	249.294	322	0.26857				1796	287.303	282	0.34969
		1797	32.2491	299	0.03469				1797	80.1842	266	0.19167				1797	247.824	323	0.26687				1797	284.952	283	0.34666
		1798	31.4286	300	0.03377				1798	79.6032	267	0.1901				1798	246.417	324	0.26524				1798	282.634	284	0.34367
		1799	30.641	301	0.03288				1799	79.0405	268	0.18858				1799	245.005	325	0.26361				1799	280.328	285	0.34069
		1800	29.8974	302	0.03204				1800	78.498	269	0.18712				1800	243.58	326	0.26196				1800	278.007	286	0.33769
		1801	29.1648	303	0.03121				1801	77.917	270	0.18555				1801	242.21	327	0.26037				1801	275.724	287	0.33475
		1802	28.4029	304	0.03035				1802	77.3624	271	0.18405				1802	240.832	328	0.25878				1802	273.434	288	0.33179
		1803	27.7033	305	0.02956				1803	76.836	272	0.18263				1803	239.451	329	0.25718				1803	271.154	289	0.32885
		1804	27.0476	306	0.02882				1804	76.3219	273	0.18124				1804	238.1	330	0.25561				1804	268.882	290	0.32592
		1805	26.3993	307	0.02808				1805	75.7834	274	0.17978				1805	236.724	331	0.25402				1805	266.668	291	0.32306
		1806	25.7912	308	0.0274				1806	75.2713	275	0.1784				1806	235.423	332	0.25251				1806	264.448	292	0.3202
		1807	25.2674	309	0.0268				1807	74.7652	276	0.17703				1807	234.063	333	0.25094				1807	262.19	293	0.31728
		1808	24.7656	310	0.02624				1808	74.2733	277	0.1757				1808	232.756	334	0.24943				1808	259.998	294	0.31445
		1809	24.2967	311	0.02571				1809	73.7996	278	0.17442				1809	231.444	335	0.24791				1809	257.835	295	0.31166
		1810	23.7912	312	0.02514				1810	73.3259	279	0.17314				1810	230.139	336	0.2464				1810	255.649	296	0.30884
		1811	23.3077	313	0.02459				1811	72.8198	280	0.17178				1811	228.856	337	0.24491				1811	253.487	297	0.30605
		1812	22.8681	314	0.02409				1812	72.3563	281	0.17052				1812	227.559	338	0.24341				1812	251.317	298	0.30325
		1813	22.4066	315	0.02357				1813	71.9028	282	0.1693				1813	226.32	339	0.24198				1813	249.183	299	0.3005
		1814	21.978	316	0.02309				1814	71.4393	283	0.16805				1814	225.06	340	0.24052				1814	247.1	300	0.29781
		1815	21.5604	317	0.02262				1815	71.0202	284	0.16691				1815	223.777	341	0.23903				1815	244.966	301	0.29506
		1816	21.1612	318	0.02216				1816	70.5708	285	0.1657				1816	222.572	342	0.23764				1816	242.849	302	0.29232
		1817	20.7582	319	0.02171				1817	70.1478	286	0.16456				1817	221.339	343	0.23621				1817	240.81	303	0.28969
		1818	20.3443	320	0.02124				1818	69.7065	287	0.16336				1818	220.084	344	0.23476				1818	238.726	304	0.287
		1819	19.9377	321	0.02078				1819	69.2834	288	0.16222				1819	218.906	345	0.2334				1819	236.677	305	0.28436
		1820	19.5641	322	0.02036				1820	68.8846	289	0.16114				1820	217.688	346	0.23199				1820	234.658	306	0.28175
		1821	19.2051	323	0.01995				1821	68.4656	290	0.16001				1821	216.509	347	0.23062				1821	232.62	307	0.27912
		1822	18.8425	324	0.01954				1822	68.0567	291	0.15891				1822	215.346	348	0.22928				1822	230.616	308	0.27654
		1823	18.4652	325	0.01912				1823	67.6741	292	0.15787				1823	214.118	349	0.22785				1823	228.609	309	0.27395
		1824	18.1282	326	0.01874				1824	67.2895	293	0.15683				1824	212.961	350	0.22651				1824	226.624	310	0.27138
		1825	17.7839	327	0.01835				1825	66.9271	294	0.15586				1825	211.827	351	0.2252				1825	224.67	311	0.26886
		1826	17.4322	328	0.01795				1826	66.5162	295	0.15475				1826	210.667	352	0.22386				1826	222.683	312	0.2663
		1827	17.1245	329	0.0176				1827	66.1539	296	0.15377				1827	209.551	353	0.22257				1827	220.767	313	0.26383
		1828	16.8132	330	0.01725				1828	65.7733	297	0.15274				1828	208.375	354	0.22121				1828	218.878	314	0.26139
		1829	16.4908	331	0.01689				1829	65.419	298	0.15178				1829	207.247	355	0.2199				1829	216.964	315	0.25892
		1830	16.1758	332	0.01653				1830	65.0891	299	0.15089				1830	206.176	356	0.21866				1830	215.054	316	0.25645
		1831	15.9048	333	0.01622				1831	64.7207	300	0.14989				1831	205.031	357	0.21734				1831	213.192	317	0.25405
		1832	15.6264	334	0.01591				1832	64.3846	301	0.14899				1832	203.953	358	0.21609				1832	211.337	318	0.25166
		1833	15.3223	335	0.01557				1833	64.0344	302	0.14804				1833	202.848	359	0.21481				1833	209.461	319	0.24924
		1834	15.0513	336	0.01526				1834	63.6964	303	0.14713				1834	201.782	360	0.21357				1834	207.649	320	0.2469
		1835	14.8022	337	0.01498				1835	63.3522	304	0.1462				1835	200.719	361	0.21234				1835	205.819	321	0.24454
		1836	14.5165	338	0.01466				1836	63.0162	305	0.14529				1836	199.625	362	0.21108				1836	204.036	322	0.24224
		1837	14.2564	339	0.01436				1837	62.6842	306	0.14439				1837	198.556	363	0.20984				1837	202.228	323	0.2399
		1838	13.9854	340	0.01406				1838	62.3623	307	0.14352				1838	197.525	364	0.20865				1838	200.452	324	0.23761
		1839	13.7509	341	0.01379				1839	62.0445	308	0.14266				1839	196.465	365	0.20742				1839	198.706	325	0.23536
		1840	13.5092	342	0.01352				1840	61.7368	309	0.14183				1840	195.436	366	0.20623				1840	196.98	326	0.23313
		1841	13.2674	343	0.01324				1841	61.4291	310	0.141				1841	194.417	367	0.20505				1841	195.233	327	0.23088
		1842	13.022	344	0.01297				1842	61.1356	311	0.14021				1842	193.404	368	0.20388				1842	193.522	328	0.22867
		1843	12.7912	345	0.01271				1843	60.8198	312	0.13936				1843	192.375	369	0.20269				1843	191.819	329	0.22647
		1844	12.5824	346	0.01247				1844	60.5283	313	0.13857				1844	191.346	370	0.2015				1844	190.108	330	0.22426
		1845	12.3773	347	0.01224				1845	60.2591	314	0.13784				1845	190.354	371	0.20035				1845	188.448	331	0.22212
		1846	12.1282	348	0.01196				1846	59.9534	315	0.13702				1846	189.354	372	0.19919				1846	186.805	332	0.22
		1847	11.9414	349	0.01175				1847	59.67	316	0.13625				1847	188.362	373	0.19804				1847	185.151	333	0.21786
		1848	11.7289	350	0.01151				1848	59.3988	317	0.13552				1848	187.412	374	0.19694				1848	183.541	334	0.21579
		1849	11.5348	351	0.01129				1849	59.1093	318	0.13474				1849	186.425	375	0.1958				1849	181.925	335	0.2137
		1850	11.3443	352	0.01107				1850	58.8219	319	0.13396				1850	185.454	376	0.19467				1850	180.337	336	0.21165
		1851	11.1685	353	0.01087				1851	58.5243	320	0.13315				1851	184.528	377	0.1936				1851	178.776	337	0.20964
		1852	10.9817	354	0.01066				1852	58.2632	321	0.13245				1852	183.556	378	0.19248				1852	177.204	338	0.20761
		1853	10.7839	355	0.01044				1853	57.9717	322	0.13166				1853	182.622	379	0.1914				1853	175.665	339	0.20562
		1854	10.619	356	0.01025				1854	57.7348	323	0.13102				1854	181.677	380	0.1903				1854	174.149	340	0.20367
		1855	10.4762	357	0.01009				1855	57.4615	324	0.13028				1855	180.73	381	0.18921				1855	172.633	341	0.20171
		1856	10.2857	358	0.00988				1856	57.1721	325	0.1295				1856	179.837	382	0.18817				1856	171.125	342	0.19977
		1857	10.1062	359	0.00967				1857	56.9271	326	0.12884				1857	178.921	383	0.18711				1857	169.645	343	0.19786
		1858	9.98535	360	0.00954				1858	56.666	327	0.12813				1858	178.011	384	0.18606				1858	168.181	344	0.19597
		1859	9.84615	361	0.00938				1859	56.3887	328	0.12739				1859	177.11	385	0.18502				1859	166.737	345	0.1941
		1860	9.68498	362	0.0092				1860	56.1559	329	0.12676				1860	176.192	386	0.18395				1860	165.321	346	0.19227
		1861	9.54945	363	0.00904				1861	55.8826	330	0.12602				1861	175.31	387	0.18293				1861	163.86	347	0.19039
		1862	9.44322	364	0.00892				1862	55.6397	331	0.12536				1862	174.423	388	0.18191				1862	162.48	348	0.18861
		1863	9.337	365	0.0088				1863	55.3907	332	0.12469				1863	173.533	389	0.18088				1863	161.09	349	0.18681
		1864	9.23443	366	0.00869				1864	55.1275	333	0.12398				1864	172.651	390	0.17986				1864	159.701	350	0.18502
		1865	9.18681	367	0.00863				1865	54.8623	334	0.12326				1865	171.79	391	0.17886				1865	158.34	351	0.18327
		1866	9.17216	368	0.00862				1866	54.6397	335	0.12266				1866	170.927	392	0.17786				1866	157.027	352	0.18157
		1867	9.12088	369	0.00856				1867	54.3785	336	0.12195				1867	170.084	393	0.17688				1867	155.697	353	0.17986
		1868	9.0696	370	0.0085				1868	54.1498	337	0.12134				1868	169.205	394	0.17587				1868	154.366	354	0.17814
		1869	9.0293	371	0.00846				1869	53.8846	338	0.12062				1869	168.391	395	0.17492				1869	153.086	355	0.17649
		1870	8.98535	372	0.00841				1870	53.6498	339	0.11999				1870	167.538	396	0.17394				1870	151.826	356	0.17486
		1871	8.94139	373	0.00836				1871	53.3988	340	0.11931				1871	166.706	397	0.17297				1871	150.545	357	0.17321
		1872	8.93773	374	0.00835				1872	53.1862	341	0.11873				1872	165.871	398	0.17201				1872	149.315	358	0.17162
		1873	8.87546	375	0.00828				1873	52.9494	342	0.11809				1873	165.087	399	0.1711				1873	148.065	359	0.17001
		1874	8.86447	376	0.00827				1874	52.7105	343	0.11745				1874	164.236	400	0.17011				1874	146.846	360	0.16843
		1875	8.84249	377	0.00824				1875	52.4575	344	0.11676				1875	163.433	401	0.16919				1875	145.67	361	0.16692
		1876	8.79487	378	0.00819				1876	52.2126	345	0.1161				1876	162.64	402	0.16827				1876	144.466	362	0.16536
		1877	8.73993	379	0.00813				1877	52.0061	346	0.11555				1877	161.845	403	0.16735				1877	143.314	363	0.16387
		1878	8.72527	380	0.00811				1878	51.7611	347	0.11488				1878	161.06	404	0.16644				1878	142.142	364	0.16236
		1879	8.69963	381	0.00808				1879	51.5243	348	0.11424				1879	160.281	405	0.16554				1879	140.971	365	0.16085
		1880	8.65934	382	0.00804				1880	51.3036	349	0.11365				1880	159.483	406	0.16461				1880	139.853	366	0.15941
		1881	8.63736	383	0.00801				1881	51.0567	350	0.11298				1881	158.701	407	0.16371				1881	138.737	367	0.15797
		1882	8.60806	384	0.00798				1882	50.8401	351	0.1124				1882	157.945	408	0.16283				1882	137.627	368	0.15654
		1883	8.58974	385	0.00796				1883	50.6235	352	0.11181				1883	157.16	409	0.16192				1883	136.55	369	0.15515
		1884	8.54945	386	0.00791				1884	50.4008	353	0.11121				1884	156.394	410	0.16104				1884	135.471	370	0.15375
		1885	8.51282	387	0.00787				1885	50.1741	354	0.1106				1885	155.619	411	0.16014				1885	134.405	371	0.15238
		1886	8.47619	388	0.00783				1886	49.9271	355	0.10993				1886	154.9	412	0.15931				1886	133.332	372	0.15099
		1887	8.45055	389	0.0078				1887	49.7085	356	0.10934				1887	154.144	413	0.15843				1887	132.321	373	0.14969
		1888	8.3956	390	0.00774				1888	49.4757	357	0.10871				1888	153.404	414	0.15758				1888	131.29	374	0.14836
		1889	8.38462	391	0.00773				1889	49.2632	358	0.10813				1889	152.698	415	0.15676				1889	130.267	375	0.14704
		1890	8.37363	392	0.00772				1890	49.0486	359	0.10756				1890	151.942	416	0.15588				1890	129.28	376	0.14576
		1891	8.34066	393	0.00768				1891	48.8138	360	0.10692				1891	151.202	417	0.15503				1891	128.267	377	0.14446
		1892	8.30769	394	0.00764				1892	48.6215	361	0.1064				1892	150.496	418	0.15421				1892	127.321	378	0.14324
		1893	8.27473	395	0.0076				1893	48.3887	362	0.10577				1893	149.774	419	0.15338				1893	126.348	379	0.14198
		1894	8.24908	396	0.00757				1894	48.166	363	0.10517				1894	149.063	420	0.15255				1894	125.391	380	0.14075
		1895	8.21978	397	0.00754				1895	47.9676	364	0.10463				1895	148.36	421	0.15174				1895	124.484	381	0.13958
		1896	8.21978	398	0.00754				1896	47.7449	365	0.10403				1896	147.659	422	0.15093				1896	123.523	382	0.13834
		1897	8.1978	399	0.00752				1897	47.5344	366	0.10346				1897	146.929	423	0.15008				1897	122.593	383	0.13714
		1898	8.1685	400	0.00748				1898	47.3016	367	0.10284				1898	146.26	424	0.14931				1898	121.728	384	0.13602
		1899	8.14286	401	0.00745				1899	47.1073	368	0.10231				1899	145.564	425	0.1485				1899	120.842	385	0.13488
		1900	8.13919	402	0.00745				1900	46.8826	369	0.1017				1900	144.895	426	0.14773				1900	119.939	386	0.13371
		1901	8.0989	403	0.0074				1901	46.668	370	0.10112				1901	144.21	427	0.14693				1901	119.072	387	0.13259
		1902	8.05861	404	0.00736				1902	46.4372	371	0.1005				1902	143.535	428	0.14615				1902	118.213	388	0.13148
		1903	8.05128	405	0.00735				1903	46.2348	372	0.09995				1903	142.882	429	0.1454				1903	117.351	389	0.13037
		1904	8.0293	406	0.00733				1904	46.0587	373	0.09948				1904	142.184	430	0.14459				1904	116.518	390	0.1293
		1905	8.00366	407	0.0073				1905	45.8522	374	0.09892				1905	141.522	431	0.14382				1905	115.69	391	0.12823
		1906	7.99634	408	0.00729				1906	45.6417	375	0.09835				1906	140.861	432	0.14306				1906	114.889	392	0.12719
		1907	7.96703	409	0.00726				1907	45.4291	376	0.09778				1907	140.218	433	0.14231				1907	114.077	393	0.12615
		1908	7.96703	410	0.00726				1908	45.2308	377	0.09724				1908	139.541	434	0.14153				1908	113.246	394	0.12507
		1909	7.93407	411	0.00722				1909	45.0121	378	0.09665				1909	138.892	435	0.14078				1909	112.462	395	0.12406
		1910	7.90842	412	0.00719				1910	44.8077	379	0.0961				1910	138.289	436	0.14008				1910	111.729	396	0.12312
		1911	7.90842	413	0.00719				1911	44.6012	380	0.09554				1911	137.638	437	0.13933				1911	110.955	397	0.12212
		1912	7.88278	414	0.00716				1912	44.4049	381	0.09501				1912	136.997	438	0.13859				1912	110.156	398	0.12109
		1913	7.86813	415	0.00714				1913	44.2389	382	0.09456				1913	136.375	439	0.13787				1913	109.428	399	0.12015
		1914	7.86081	416	0.00714				1914	44.0061	383	0.09393				1914	135.738	440	0.13713				1914	108.679	400	0.11918
		1915	7.82051	417	0.00709				1915	43.8036	384	0.09339				1915	135.134	441	0.13643				1915	107.925	401	0.11821
		1916	7.79487	418	0.00706				1916	43.6194	385	0.09289				1916	134.549	442	0.13575				1916	107.226	402	0.1173
		1917	7.81319	419	0.00708				1917	43.4109	386	0.09232				1917	133.903	443	0.135				1917	106.518	403	0.11639
		1918	7.80952	420	0.00708				1918	43.2227	387	0.09182				1918	133.291	444	0.1343				1918	105.812	404	0.11548
		1919	7.80586	421	0.00707				1919	43.0263	388	0.09129				1919	132.682	445	0.13359				1919	105.125	405	0.11459
		1920	7.81319	422	0.00708				1920	42.83	389	0.09075				1920	132.079	446	0.13289				1920	104.419	406	0.11368
		1921	7.82418	423	0.00709				1921	42.6134	390	0.09017				1921	131.483	447	0.1322				1921	103.747	407	0.11282
		1922	7.80586	424	0.00707				1922	42.4231	391	0.08966				1922	130.871	448	0.13149				1922	103.068	408	0.11194
		1923	7.83516	425	0.00711				1923	42.2247	392	0.08912				1923	130.302	449	0.13084				1923	102.418	409	0.1111
		1924	7.8315	426	0.0071				1924	42.0364	393	0.08861				1924	129.711	450	0.13015				1924	101.754	410	0.11024
		1925	7.84249	427	0.00711				1925	41.832	394	0.08806				1925	129.1	451	0.12944				1925	101.109	411	0.10941
		1926	7.89377	428	0.00717				1926	41.6498	395	0.08757				1926	128.52	452	0.12877				1926	100.48	412	0.1086
		1927	7.91941	429	0.0072				1927	41.4595	396	0.08705				1927	127.969	453	0.12813				1927	99.8584	413	0.1078
		1928	7.93407	430	0.00722				1928	41.2814	397	0.08657				1928	127.378	454	0.12745				1928	99.224	414	0.10698
		1929	7.91209	431	0.00719				1929	41.1012	398	0.08608				1929	126.864	455	0.12686				1929	98.6147	415	0.10619
		1930	7.91941	432	0.0072				1930	40.9028	399	0.08555				1930	126.262	456	0.12616				1930	98.0054	416	0.10541
		1931	7.92308	433	0.00721				1931	40.6943	400	0.08499				1931	125.68	457	0.12549				1931	97.3979	417	0.10462
		1932	7.93407	434	0.00722				1932	40.5223	401	0.08452				1932	125.136	458	0.12486				1932	96.81	418	0.10386
		1933	7.94505	435	0.00723				1933	40.3117	402	0.08395				1933	124.585	459	0.12422				1933	96.2366	419	0.10312
		1934	7.95604	436	0.00724				1934	40.1194	403	0.08343				1934	124.076	460	0.12363				1934	95.6559	420	0.10237
		1935	7.95604	437	0.00724				1935	39.9413	404	0.08295				1935	123.517	461	0.12298				1935	95.0663	421	0.10161
		1936	7.98535	438	0.00728				1936	39.7692	405	0.08249				1936	122.969	462	0.12235				1936	94.5197	422	0.10091
		1937	7.97802	439	0.00727				1937	39.5911	406	0.082				1937	122.417	463	0.12171				1937	93.9462	423	0.10017
		1938	7.98168	440	0.00727				1938	39.3765	407	0.08143				1938	121.908	464	0.12112				1938	93.3889	424	0.09945
		1939	8.01465	441	0.00731				1939	39.2166	408	0.08099				1939	121.373	465	0.1205				1939	92.8441	425	0.09874
		1940	8.00366	442	0.0073				1940	39.0304	409	0.08049				1940	120.843	466	0.11989				1940	92.3262	426	0.09808
		1941	8.03297	443	0.00733				1941	38.8543	410	0.08001				1941	120.299	467	0.11926				1941	91.819	427	0.09742
		1942	8.01465	444	0.00731				1942	38.6741	411	0.07953				1942	119.787	468	0.11866				1942	91.2706	428	0.09671
		1943	8.01465	445	0.00731				1943	38.498	412	0.07905				1943	119.278	469	0.11808				1943	90.7437	429	0.09603
		1944	8.04029	446	0.00734				1944	38.3198	413	0.07857				1944	118.764	470	0.11748				1944	90.2527	430	0.0954
		1945	8.04396	447	0.00734				1945	38.1113	414	0.07801				1945	118.262	471	0.1169				1945	89.7419	431	0.09474
		1946	7.99267	448	0.00728				1946	37.9109	415	0.07747				1946	117.772	472	0.11633				1946	89.267	432	0.09413
		1947	8.01099	449	0.00731				1947	37.7389	416	0.077				1947	117.289	473	0.11577				1947	88.7921	433	0.09352
		1948	8.01832	450	0.00731				1948	37.5668	417	0.07654				1948	116.748	474	0.11515				1948	88.276	434	0.09285
		1949	8.01832	451	0.00731				1949	37.3785	418	0.07603				1949	116.283	475	0.11461				1949	87.8244	435	0.09227
		1950	8.03663	452	0.00733				1950	37.2227	419	0.07561				1950	115.801	476	0.11405				1950	87.3512	436	0.09166
		1951	8.03297	453	0.00733				1951	37.0466	420	0.07513				1951	115.325	477	0.1135				1951	86.8835	437	0.09105
		1952	8.02564	454	0.00732				1952	36.8785	421	0.07468				1952	114.829	478	0.11293				1952	86.4606	438	0.09051
		1953	8.02564	455	0.00732				1953	36.7166	422	0.07424				1953	114.375	479	0.1124				1953	85.9946	439	0.08991
		1954	8.02564	456	0.00732				1954	36.5263	423	0.07373				1954	113.882	480	0.11183				1954	85.5394	440	0.08932
		1955	8.04762	457	0.00735				1955	36.3522	424	0.07325				1955	113.407	481	0.11128				1955	85.1004	441	0.08875
		1956	8.02564	458	0.00732				1956	36.1599	425	0.07274				1956	112.974	482	0.11078				1956	84.672	442	0.0882
		1957	8.02564	459	0.00732				1957	36.004	426	0.07231				1957	112.491	483	0.11022				1957	84.276	443	0.08769
		1958	8.03297	460	0.00733				1958	35.8381	427	0.07187				1958	112.052	484	0.10971				1958	83.8029	444	0.08708
		1959	8.01832	461	0.00731				1959	35.67	428	0.07141				1959	111.609	485	0.1092				1959	83.4355	445	0.0866
		1960	8.01465	462	0.00731				1960	35.4939	429	0.07094				1960	111.157	486	0.10868				1960	82.9982	446	0.08604
		1961	8.01099	463	0.00731				1961	35.3198	430	0.07047				1961	110.719	487	0.10817				1961	82.6021	447	0.08553
		1962	8.01465	464	0.00731				1962	35.1498	431	0.07001				1962	110.268	488	0.10765				1962	82.2007	448	0.08501
		1963	7.99267	465	0.00728				1963	34.9919	432	0.06958				1963	109.892	489	0.10721				1963	81.8118	449	0.08451
		1964	7.98901	466	0.00728				1964	34.8077	433	0.06908				1964	109.433	490	0.10668				1964	81.4229	450	0.08401
		1965	7.99267	467	0.00728				1965	34.6761	434	0.06873				1965	108.961	491	0.10613				1965	81.0466	451	0.08352
		1966	7.9707	468	0.00726				1966	34.498	435	0.06825				1966	108.572	492	0.10568				1966	80.6613	452	0.08302
		1967	7.95604	469	0.00724				1967	34.3239	436	0.06778				1967	108.147	493	0.10519				1967	80.3136	453	0.08257
		1968	7.94505	470	0.00723				1968	34.1721	437	0.06736				1968	107.703	494	0.10468				1968	79.9355	454	0.08209
		1969	7.92308	471	0.00721				1969	34.0061	438	0.06692				1969	107.312	495	0.10422				1969	79.5591	455	0.0816
		1970	7.90476	472	0.00719				1970	33.8644	439	0.06653				1970	106.908	496	0.10376				1970	79.2312	456	0.08118
		1971	7.9011	473	0.00718				1971	33.7024	440	0.0661				1971	106.53	497	0.10332				1971	78.8728	457	0.08072
		1972	7.9011	474	0.00718				1972	33.5304	441	0.06563				1972	106.136	498	0.10286				1972	78.5305	458	0.08027
		1973	7.89011	475	0.00717				1973	33.3603	442	0.06517				1973	105.693	499	0.10235				1973	78.1882	459	0.07983
		1974	7.88278	476	0.00716				1974	33.2105	443	0.06477				1974	105.318	500	0.10192				1974	77.8566	460	0.0794
		1975	7.85714	477	0.00713				1975	33.0567	444	0.06435				1975	104.921	501	0.10146				1975	77.5287	461	0.07898
		1976	7.8315	478	0.0071				1976	32.915	445	0.06397				1976	104.549	502	0.10103				1976	77.1828	462	0.07853
		1977	7.82784	479	0.0071				1977	32.7267	446	0.06346				1977	104.178	503	0.1006				1977	76.8566	463	0.07811
		1978	7.80952	480	0.00708				1978	32.5911	447	0.06309				1978	103.798	504	0.10016				1978	76.5466	464	0.07771
		1979	7.78388	481	0.00705				1979	32.4372	448	0.06268				1979	103.425	505	0.09973				1979	76.2366	465	0.07731
		1980	7.77656	482	0.00704				1980	32.2753	449	0.06224				1980	103.047	506	0.09929				1980	75.9176	466	0.0769
		1981	7.75824	483	0.00702				1981	32.1478	450	0.0619				1981	102.677	507	0.09886				1981	75.6111	467	0.07651
		1982	7.76923	484	0.00703				1982	32	451	0.0615				1982	102.331	508	0.09846				1982	75.2975	468	0.0761
		1983	7.77289	485	0.00704				1983	31.834	452	0.06105				1983	101.945	509	0.09801				1983	75.0323	469	0.07576
		1984	7.74359	486	0.007				1984	31.666	453	0.06059				1984	101.612	510	0.09763				1984	74.7133	470	0.07535
		1985	7.72161	487	0.00698				1985	31.5344	454	0.06024				1985	101.262	511	0.09722				1985	74.4444	471	0.075
		1986	7.72527	488	0.00698				1986	31.3866	455	0.05984				1986	100.916	512	0.09682				1986	74.1272	472	0.07459
		1987	7.69231	489	0.00695				1987	31.2328	456	0.05942				1987	100.554	513	0.0964				1987	73.8728	473	0.07426
		1988	7.68864	490	0.00694				1988	31.0931	457	0.05905				1988	100.239	514	0.09604				1988	73.5681	474	0.07387
		1989	7.68132	491	0.00693				1989	30.9514	458	0.05866				1989	99.916	515	0.09566				1989	73.3136	475	0.07354
		1990	7.67399	492	0.00692				1990	30.8057	459	0.05827				1990	99.5853	516	0.09528				1990	73.0287	476	0.07317
		1991	7.663	493	0.00691				1991	30.6721	460	0.05791				1991	99.2467	517	0.09489				1991	72.7491	477	0.07281
		1992	7.663	494	0.00691				1992	30.5364	461	0.05754				1992	98.9318	518	0.09452				1992	72.5054	478	0.0725
		1993	7.63736	495	0.00688				1993	30.3866	462	0.05714				1993	98.58	519	0.09412				1993	72.2258	479	0.07214
		1994	7.62271	496	0.00687				1994	30.2591	463	0.05679				1994	98.2362	520	0.09372				1994	71.9803	480	0.07182
		1995	7.60073	497	0.00684				1995	30.1053	464	0.05638				1995	97.9554	521	0.09339				1995	71.7007	481	0.07146
		1996	7.6044	498	0.00685				1996	29.9555	465	0.05597				1996	97.6142	522	0.093				1996	71.4516	482	0.07114
		1997	7.58974	499	0.00683				1997	29.8219	466	0.05561				1997	97.2992	523	0.09263				1997	71.233	483	0.07086
[truncated: 1,042 more rows]

## Sheet: Supplementary Fig. 3c
Fluorescence intensity pre vs. post re-embedding					fluorescence intensity [arb. units]	fluorescence intensity [arb. units]	intensity normalized to mean "pre" intensity [a.u.]	intensity normalized to mean "pre" intensity [a.u.]
in neutral gel					pre re-embedding	post re-embedding	pre re-embedding	post re-embedding
					2513.43	1466.98	1.17886	0.68804
					484.29	446.487	0.22714	0.20941
					2592.63	1602.85	1.216	0.75177
					2145.19	1409.47	1.00614	0.66107
					1839.35	1218.58	0.8627	0.57154
					2437.31	1657.73	1.14315	0.77751
					1722.36	1168.53	0.80782	0.54807
					2539.04	1696.23	1.19087	0.79557
					2781.2	1843.97	1.30445	0.86486
					2266.16	1548.71	1.06288	0.72638

## Sheet: Supplementary Fig. 3d 
AF647 survival			AF647 survival [%]
determined from Supplem. Fig. 3c
			58.3654
			92.1941
			61.8234
			65.7036
			66.2505
			68.0146
			67.8451
			66.8059
			66.3012
			68.3406

## Sheet: Supplementary Fig. 4c
fluorescence intensity of structure (microtubules)		mean intensity [arb. units]	mean intensity [arb. units]
		sec. Ab. added pre re-embedding	sec. Ab. added post re-embedding
		5974.66	4537.62
		5727.66	3341.19
		4827.5	7227.98
		4850.1	3580.33
		5450.24	4330.28
		3820.67	4479.73
		3354.91

[truncated: 4 more sheets: Supplementary Fig. 4d, Supplementary Fig. 16c, Supplementary Fig. 16d, Supplementary Fig. 25]
